# Supplementary material for: Simplified assessment of castration-induced pain in pigs using lower complexity algorithms
Source: Sci Rep. 2023 Dec 1;13:21237. doi: 10.1038/s41598-023-48551-1 (PMC10692155; doi:10.1038/s41598-023-48551-1)
Supplement: Supplementary file 1 — Supplementary Information 1. [file 41598_2023_48551_MOESM1_ESM.csv]

Dataset	Pigs	ID	Phases	Moments	Condition	Observers	Train/test	Posture.num	Interaction.num	Activity.num	Attention.num	Miscellaneous.num	UPAPS	Lift.Pelvic.Limb	Scratching.Rubbing	Walk.Away.Run	Sit.With.Difficulty	Continuously.Balances	Bite.Grill	Head.Down	Difficulty.Overcoming
Luna 2020	Luna 2020_2	2	Phase.1	M1	FreePain	Gold.Standard	Train	0	0	0	0	0	0	Lift.Pelvic.Limb.0	Scratching.Rubbing.0	Walk.Away.Run.0	Sit.With.Difficulty.0	Continuously.Balances.0	Bite.Grill.0	Head.Down.0	Difficulty.Overcoming.0
Luna 2020	Luna 2020_3	3	Phase.1	M1	FreePain	Gold.Standard	Train	0	0	0	0	0	0	Lift.Pelvic.Limb.0	Scratching.Rubbing.0	Walk.Away.Run.0	Sit.With.Difficulty.0	Continuously.Balances.0	Bite.Grill.0	Head.Down.0	Difficulty.Overcoming.0
Luna 2020	Luna 2020_5	5	Phase.1	M1	FreePain	Gold.Standard	Train	0	0	0	0	0	0	Lift.Pelvic.Limb.0	Scratching.Rubbing.0	Walk.Away.Run.0	Sit.With.Difficulty.0	Continuously.Balances.0	Bite.Grill.0	Head.Down.0	Difficulty.Overcoming.0
Luna 2020	Luna 2020_6	6	Phase.1	M1	FreePain	Gold.Standard	Train	0	0	0	0	0	0	Lift.Pelvic.Limb.0	Scratching.Rubbing.0	Walk.Away.Run.0	Sit.With.Difficulty.0	Continuously.Balances.0	Bite.Grill.0	Head.Down.0	Difficulty.Overcoming.0
Luna 2020	Luna 2020_7	7	Phase.1	M1	FreePain	Gold.Standard	Train	0	0	0	0	0	0	Lift.Pelvic.Limb.0	Scratching.Rubbing.0	Walk.Away.Run.0	Sit.With.Difficulty.0	Continuously.Balances.0	Bite.Grill.0	Head.Down.0	Difficulty.Overcoming.0
Luna 2020	Luna 2020_8	8	Phase.1	M1	FreePain	Gold.Standard	Train	0	0	0	0	0	0	Lift.Pelvic.Limb.0	Scratching.Rubbing.0	Walk.Away.Run.0	Sit.With.Difficulty.0	Continuously.Balances.0	Bite.Grill.0	Head.Down.0	Difficulty.Overcoming.0
Luna 2020	Luna 2020_9	9	Phase.1	M1	FreePain	Gold.Standard	Train	0	0	0	0	0	0	Lift.Pelvic.Limb.0	Scratching.Rubbing.0	Walk.Away.Run.0	Sit.With.Difficulty.0	Continuously.Balances.0	Bite.Grill.0	Head.Down.0	Difficulty.Overcoming.0
Luna 2020	Luna 2020_10	10	Phase.1	M1	FreePain	Gold.Standard	Train	0	0	0	0	0	0	Lift.Pelvic.Limb.0	Scratching.Rubbing.0	Walk.Away.Run.0	Sit.With.Difficulty.0	Continuously.Balances.0	Bite.Grill.0	Head.Down.0	Difficulty.Overcoming.0
Luna 2020	Luna 2020_12	12	Phase.1	M1	FreePain	Gold.Standard	Train	0	0	0	0	0	0	Lift.Pelvic.Limb.0	Scratching.Rubbing.0	Walk.Away.Run.0	Sit.With.Difficulty.0	Continuously.Balances.0	Bite.Grill.0	Head.Down.0	Difficulty.Overcoming.0
Luna 2020	Luna 2020_13	13	Phase.1	M1	FreePain	Gold.Standard	Train	0	0	0	0	0	0	Lift.Pelvic.Limb.0	Scratching.Rubbing.0	Walk.Away.Run.0	Sit.With.Difficulty.0	Continuously.Balances.0	Bite.Grill.0	Head.Down.0	Difficulty.Overcoming.0
Luna 2020	Luna 2020_14	14	Phase.1	M1	FreePain	Gold.Standard	Train	0	0	0	0	0	0	Lift.Pelvic.Limb.0	Scratching.Rubbing.0	Walk.Away.Run.0	Sit.With.Difficulty.0	Continuously.Balances.0	Bite.Grill.0	Head.Down.0	Difficulty.Overcoming.0
Luna 2020	Luna 2020_15	15	Phase.1	M1	FreePain	Gold.Standard	Train	0	0	0	0	0	0	Lift.Pelvic.Limb.0	Scratching.Rubbing.0	Walk.Away.Run.0	Sit.With.Difficulty.0	Continuously.Balances.0	Bite.Grill.0	Head.Down.0	Difficulty.Overcoming.0
Luna 2020	Luna 2020_17	17	Phase.1	M1	FreePain	Gold.Standard	Train	0	0	1	0	0	1	Lift.Pelvic.Limb.0	Scratching.Rubbing.0	Walk.Away.Run.0	Sit.With.Difficulty.0	Continuously.Balances.0	Bite.Grill.0	Head.Down.0	Difficulty.Overcoming.0
Luna 2020	Luna 2020_18	18	Phase.1	M1	FreePain	Gold.Standard	Train	0	0	1	0	0	1	Lift.Pelvic.Limb.0	Scratching.Rubbing.0	Walk.Away.Run.0	Sit.With.Difficulty.0	Continuously.Balances.0	Bite.Grill.0	Head.Down.0	Difficulty.Overcoming.0
Luna 2020	Luna 2020_22	22	Phase.1	M1	FreePain	Gold.Standard	Train	0	0	0	0	0	0	Lift.Pelvic.Limb.0	Scratching.Rubbing.0	Walk.Away.Run.0	Sit.With.Difficulty.0	Continuously.Balances.0	Bite.Grill.0	Head.Down.0	Difficulty.Overcoming.0
Luna 2020	Luna 2020_26	26	Phase.1	M1	FreePain	Gold.Standard	Train	0	0	0	0	0	0	Lift.Pelvic.Limb.0	Scratching.Rubbing.0	Walk.Away.Run.0	Sit.With.Difficulty.0	Continuously.Balances.0	Bite.Grill.0	Head.Down.0	Difficulty.Overcoming.0
Luna 2020	Luna 2020_27	27	Phase.1	M1	FreePain	Gold.Standard	Train	0	0	0	0	0	0	Lift.Pelvic.Limb.0	Scratching.Rubbing.0	Walk.Away.Run.0	Sit.With.Difficulty.0	Continuously.Balances.0	Bite.Grill.0	Head.Down.0	Difficulty.Overcoming.0
Luna 2020	Luna 2020_28	28	Phase.1	M1	FreePain	Gold.Standard	Train	0	0	0	0	0	0	Lift.Pelvic.Limb.0	Scratching.Rubbing.0	Walk.Away.Run.0	Sit.With.Difficulty.0	Continuously.Balances.0	Bite.Grill.0	Head.Down.0	Difficulty.Overcoming.0
Luna 2020	Luna 2020_29	29	Phase.1	M1	FreePain	Gold.Standard	Train	0	0	0	0	0	0	Lift.Pelvic.Limb.0	Scratching.Rubbing.0	Walk.Away.Run.0	Sit.With.Difficulty.0	Continuously.Balances.0	Bite.Grill.0	Head.Down.0	Difficulty.Overcoming.0
Luna 2020	Luna 2020_31	31	Phase.1	M1	FreePain	Gold.Standard	Train	0	0	0	0	0	0	Lift.Pelvic.Limb.0	Scratching.Rubbing.0	Walk.Away.Run.0	Sit.With.Difficulty.0	Continuously.Balances.0	Bite.Grill.0	Head.Down.0	Difficulty.Overcoming.0
Luna 2020	Luna 2020_32	32	Phase.1	M1	FreePain	Gold.Standard	Train	0	0	0	0	0	0	Lift.Pelvic.Limb.0	Scratching.Rubbing.0	Walk.Away.Run.0	Sit.With.Difficulty.0	Continuously.Balances.0	Bite.Grill.0	Head.Down.0	Difficulty.Overcoming.0
Luna 2020	Luna 2020_34	34	Phase.1	M1	FreePain	Gold.Standard	Train	0	0	0	0	0	0	Lift.Pelvic.Limb.0	Scratching.Rubbing.0	Walk.Away.Run.0	Sit.With.Difficulty.0	Continuously.Balances.0	Bite.Grill.0	Head.Down.0	Difficulty.Overcoming.0
Luna 2020	Luna 2020_38	38	Phase.1	M1	FreePain	Gold.Standard	Train	0	0	0	0	0	0	Lift.Pelvic.Limb.0	Scratching.Rubbing.0	Walk.Away.Run.0	Sit.With.Difficulty.0	Continuously.Balances.0	Bite.Grill.0	Head.Down.0	Difficulty.Overcoming.0
Luna 2020	Luna 2020_40	40	Phase.1	M1	FreePain	Gold.Standard	Train	0	0	0	0	0	0	Lift.Pelvic.Limb.0	Scratching.Rubbing.0	Walk.Away.Run.0	Sit.With.Difficulty.0	Continuously.Balances.0	Bite.Grill.0	Head.Down.0	Difficulty.Overcoming.0
Luna 2020	Luna 2020_41	41	Phase.1	M1	FreePain	Gold.Standard	Train	0	0	0	0	0	0	Lift.Pelvic.Limb.0	Scratching.Rubbing.0	Walk.Away.Run.0	Sit.With.Difficulty.0	Continuously.Balances.0	Bite.Grill.0	Head.Down.0	Difficulty.Overcoming.0
Luna 2020	Luna 2020_43	43	Phase.1	M1	FreePain	Gold.Standard	Train	0	0	0	0	0	0	Lift.Pelvic.Limb.0	Scratching.Rubbing.0	Walk.Away.Run.0	Sit.With.Difficulty.0	Continuously.Balances.0	Bite.Grill.0	Head.Down.0	Difficulty.Overcoming.0
Luna 2020	Luna 2020_44	44	Phase.1	M1	FreePain	Gold.Standard	Train	0	0	0	0	0	0	Lift.Pelvic.Limb.0	Scratching.Rubbing.0	Walk.Away.Run.0	Sit.With.Difficulty.0	Continuously.Balances.0	Bite.Grill.0	Head.Down.0	Difficulty.Overcoming.0
Luna 2020	Luna 2020_45	45	Phase.1	M1	FreePain	Gold.Standard	Train	0	0	0	0	0	0	Lift.Pelvic.Limb.0	Scratching.Rubbing.0	Walk.Away.Run.0	Sit.With.Difficulty.0	Continuously.Balances.0	Bite.Grill.0	Head.Down.0	Difficulty.Overcoming.0
Luna 2020	Luna 2020_46	46	Phase.1	M1	FreePain	Gold.Standard	Train	0	0	0	0	0	0	Lift.Pelvic.Limb.0	Scratching.Rubbing.0	Walk.Away.Run.0	Sit.With.Difficulty.0	Continuously.Balances.0	Bite.Grill.0	Head.Down.0	Difficulty.Overcoming.0
Luna 2020	Luna 2020_47	47	Phase.1	M1	FreePain	Gold.Standard	Train	0	0	0	0	0	0	Lift.Pelvic.Limb.0	Scratching.Rubbing.0	Walk.Away.Run.0	Sit.With.Difficulty.0	Continuously.Balances.0	Bite.Grill.0	Head.Down.0	Difficulty.Overcoming.0
Luna 2020	Luna 2020_48	48	Phase.1	M1	FreePain	Gold.Standard	Train	0	0	0	0	0	0	Lift.Pelvic.Limb.0	Scratching.Rubbing.0	Walk.Away.Run.0	Sit.With.Difficulty.0	Continuously.Balances.0	Bite.Grill.0	Head.Down.0	Difficulty.Overcoming.0
Luna 2020	Luna 2020_2	2	Phase.1	M2	Pain	Gold.Standard	Train	2	3	2	3	3	13	Lift.Pelvic.Limb.1	Scratching.Rubbing.1	Walk.Away.Run.1	Sit.With.Difficulty.1	Continuously.Balances.1	Bite.Grill.1	Head.Down.1	Difficulty.Overcoming.0
Luna 2020	Luna 2020_3	3	Phase.1	M2	Pain	Gold.Standard	Train	2	2	1	1	2	8	Lift.Pelvic.Limb.0	Scratching.Rubbing.0	Walk.Away.Run.0	Sit.With.Difficulty.1	Continuously.Balances.1	Bite.Grill.0	Head.Down.1	Difficulty.Overcoming.0
Luna 2020	Luna 2020_5	5	Phase.1	M2	Pain	Gold.Standard	Train	1	0	0	0	1	2	Lift.Pelvic.Limb.0	Scratching.Rubbing.0	Walk.Away.Run.0	Sit.With.Difficulty.0	Continuously.Balances.1	Bite.Grill.0	Head.Down.0	Difficulty.Overcoming.0
Luna 2020	Luna 2020_6	6	Phase.1	M2	Pain	Gold.Standard	Train	2	2	3	2	1	10	Lift.Pelvic.Limb.1	Scratching.Rubbing.0	Walk.Away.Run.0	Sit.With.Difficulty.1	Continuously.Balances.0	Bite.Grill.1	Head.Down.0	Difficulty.Overcoming.0
Luna 2020	Luna 2020_7	7	Phase.1	M2	Pain	Gold.Standard	Train	2	2	2	2	1	9	Lift.Pelvic.Limb.0	Scratching.Rubbing.1	Walk.Away.Run.0	Sit.With.Difficulty.1	Continuously.Balances.0	Bite.Grill.1	Head.Down.0	Difficulty.Overcoming.0
Luna 2020	Luna 2020_8	8	Phase.1	M2	Pain	Gold.Standard	Train	3	3	3	1	1	11	Lift.Pelvic.Limb.0	Scratching.Rubbing.0	Walk.Away.Run.0	Sit.With.Difficulty.1	Continuously.Balances.0	Bite.Grill.0	Head.Down.1	Difficulty.Overcoming.0
Luna 2020	Luna 2020_9	9	Phase.1	M2	Pain	Gold.Standard	Train	3	3	3	1	1	11	Lift.Pelvic.Limb.0	Scratching.Rubbing.0	Walk.Away.Run.1	Sit.With.Difficulty.0	Continuously.Balances.0	Bite.Grill.0	Head.Down.1	Difficulty.Overcoming.0
Luna 2020	Luna 2020_10	10	Phase.1	M2	Pain	Gold.Standard	Train	2	2	1	1	2	8	Lift.Pelvic.Limb.0	Scratching.Rubbing.0	Walk.Away.Run.1	Sit.With.Difficulty.0	Continuously.Balances.1	Bite.Grill.0	Head.Down.0	Difficulty.Overcoming.1
Luna 2020	Luna 2020_12	12	Phase.1	M2	Pain	Gold.Standard	Train	2	3	2	3	1	11	Lift.Pelvic.Limb.1	Scratching.Rubbing.0	Walk.Away.Run.1	Sit.With.Difficulty.1	Continuously.Balances.1	Bite.Grill.0	Head.Down.0	Difficulty.Overcoming.1
Luna 2020	Luna 2020_13	13	Phase.1	M2	Pain	Gold.Standard	Train	1	1	1	1	1	5	Lift.Pelvic.Limb.0	Scratching.Rubbing.0	Walk.Away.Run.1	Sit.With.Difficulty.0	Continuously.Balances.0	Bite.Grill.1	Head.Down.0	Difficulty.Overcoming.0
Luna 2020	Luna 2020_14	14	Phase.1	M2	Pain	Gold.Standard	Train	1	1	1	1	2	6	Lift.Pelvic.Limb.0	Scratching.Rubbing.0	Walk.Away.Run.0	Sit.With.Difficulty.1	Continuously.Balances.1	Bite.Grill.1	Head.Down.0	Difficulty.Overcoming.0
Luna 2020	Luna 2020_15	15	Phase.1	M2	Pain	Gold.Standard	Train	2	2	1	2	3	10	Lift.Pelvic.Limb.0	Scratching.Rubbing.0	Walk.Away.Run.1	Sit.With.Difficulty.1	Continuously.Balances.0	Bite.Grill.1	Head.Down.1	Difficulty.Overcoming.1
Luna 2020	Luna 2020_17	17	Phase.1	M2	Pain	Gold.Standard	Train	2	2	1	3	1	9	Lift.Pelvic.Limb.1	Scratching.Rubbing.1	Walk.Away.Run.1	Sit.With.Difficulty.0	Continuously.Balances.1	Bite.Grill.0	Head.Down.0	Difficulty.Overcoming.0
Luna 2020	Luna 2020_18	18	Phase.1	M2	Pain	Gold.Standard	Train	2	3	3	2	3	13	Lift.Pelvic.Limb.0	Scratching.Rubbing.0	Walk.Away.Run.1	Sit.With.Difficulty.1	Continuously.Balances.1	Bite.Grill.1	Head.Down.1	Difficulty.Overcoming.0
Luna 2020	Luna 2020_22	22	Phase.1	M2	Pain	Gold.Standard	Train	1	1	1	1	1	5	Lift.Pelvic.Limb.0	Scratching.Rubbing.0	Walk.Away.Run.0	Sit.With.Difficulty.1	Continuously.Balances.1	Bite.Grill.0	Head.Down.0	Difficulty.Overcoming.0
Luna 2020	Luna 2020_26	26	Phase.1	M2	Pain	Gold.Standard	Train	1	1	1	1	1	5	Lift.Pelvic.Limb.0	Scratching.Rubbing.0	Walk.Away.Run.0	Sit.With.Difficulty.1	Continuously.Balances.0	Bite.Grill.1	Head.Down.0	Difficulty.Overcoming.0
Luna 2020	Luna 2020_27	27	Phase.1	M2	Pain	Gold.Standard	Train	2	2	1	3	2	10	Lift.Pelvic.Limb.1	Scratching.Rubbing.0	Walk.Away.Run.1	Sit.With.Difficulty.1	Continuously.Balances.1	Bite.Grill.0	Head.Down.1	Difficulty.Overcoming.1
Luna 2020	Luna 2020_28	28	Phase.1	M2	Pain	Gold.Standard	Train	1	2	1	2	1	7	Lift.Pelvic.Limb.0	Scratching.Rubbing.0	Walk.Away.Run.0	Sit.With.Difficulty.1	Continuously.Balances.0	Bite.Grill.0	Head.Down.1	Difficulty.Overcoming.0
Luna 2020	Luna 2020_29	29	Phase.1	M2	Pain	Gold.Standard	Train	2	2	1	1	2	8	Lift.Pelvic.Limb.0	Scratching.Rubbing.0	Walk.Away.Run.1	Sit.With.Difficulty.0	Continuously.Balances.0	Bite.Grill.1	Head.Down.1	Difficulty.Overcoming.0
Luna 2020	Luna 2020_31	31	Phase.1	M2	Pain	Gold.Standard	Train	2	2	1	1	1	7	Lift.Pelvic.Limb.0	Scratching.Rubbing.0	Walk.Away.Run.1	Sit.With.Difficulty.0	Continuously.Balances.0	Bite.Grill.0	Head.Down.1	Difficulty.Overcoming.0
Luna 2020	Luna 2020_32	32	Phase.1	M2	Pain	Gold.Standard	Train	2	2	1	2	2	9	Lift.Pelvic.Limb.0	Scratching.Rubbing.0	Walk.Away.Run.1	Sit.With.Difficulty.1	Continuously.Balances.1	Bite.Grill.0	Head.Down.1	Difficulty.Overcoming.0
Luna 2020	Luna 2020_34	34	Phase.1	M2	Pain	Gold.Standard	Train	2	2	1	2	2	9	Lift.Pelvic.Limb.0	Scratching.Rubbing.0	Walk.Away.Run.1	Sit.With.Difficulty.0	Continuously.Balances.0	Bite.Grill.0	Head.Down.1	Difficulty.Overcoming.1
Luna 2020	Luna 2020_38	38	Phase.1	M2	Pain	Gold.Standard	Train	2	3	2	3	2	12	Lift.Pelvic.Limb.0	Scratching.Rubbing.1	Walk.Away.Run.1	Sit.With.Difficulty.1	Continuously.Balances.0	Bite.Grill.0	Head.Down.1	Difficulty.Overcoming.1
Luna 2020	Luna 2020_40	40	Phase.1	M2	Pain	Gold.Standard	Train	2	2	1	1	2	8	Lift.Pelvic.Limb.0	Scratching.Rubbing.0	Walk.Away.Run.1	Sit.With.Difficulty.0	Continuously.Balances.1	Bite.Grill.0	Head.Down.0	Difficulty.Overcoming.1
Luna 2020	Luna 2020_41	41	Phase.1	M2	Pain	Gold.Standard	Train	2	2	1	2	1	8	Lift.Pelvic.Limb.0	Scratching.Rubbing.0	Walk.Away.Run.1	Sit.With.Difficulty.1	Continuously.Balances.0	Bite.Grill.0	Head.Down.1	Difficulty.Overcoming.0
Luna 2020	Luna 2020_43	43	Phase.1	M2	Pain	Gold.Standard	Train	2	2	1	2	2	9	Lift.Pelvic.Limb.1	Scratching.Rubbing.0	Walk.Away.Run.0	Sit.With.Difficulty.1	Continuously.Balances.0	Bite.Grill.0	Head.Down.1	Difficulty.Overcoming.1
Luna 2020	Luna 2020_44	44	Phase.1	M2	Pain	Gold.Standard	Train	2	2	1	3	1	9	Lift.Pelvic.Limb.1	Scratching.Rubbing.0	Walk.Away.Run.1	Sit.With.Difficulty.1	Continuously.Balances.1	Bite.Grill.0	Head.Down.0	Difficulty.Overcoming.0
Luna 2020	Luna 2020_45	45	Phase.1	M2	Pain	Gold.Standard	Train	2	1	2	1	1	7	Lift.Pelvic.Limb.0	Scratching.Rubbing.0	Walk.Away.Run.0	Sit.With.Difficulty.1	Continuously.Balances.1	Bite.Grill.0	Head.Down.0	Difficulty.Overcoming.0
Luna 2020	Luna 2020_46	46	Phase.1	M2	Pain	Gold.Standard	Train	1	0	2	2	3	8	Lift.Pelvic.Limb.1	Scratching.Rubbing.0	Walk.Away.Run.1	Sit.With.Difficulty.0	Continuously.Balances.1	Bite.Grill.1	Head.Down.0	Difficulty.Overcoming.1
Luna 2020	Luna 2020_47	47	Phase.1	M2	Pain	Gold.Standard	Train	3	2	1	1	1	8	Lift.Pelvic.Limb.0	Scratching.Rubbing.0	Walk.Away.Run.0	Sit.With.Difficulty.1	Continuously.Balances.0	Bite.Grill.0	Head.Down.1	Difficulty.Overcoming.0
Luna 2020	Luna 2020_48	48	Phase.1	M2	Pain	Gold.Standard	Train	2	2	1	3	2	10	Lift.Pelvic.Limb.0	Scratching.Rubbing.1	Walk.Away.Run.1	Sit.With.Difficulty.1	Continuously.Balances.1	Bite.Grill.0	Head.Down.1	Difficulty.Overcoming.0
Luna 2020	Luna 2020_2	2	Phase.1	M1	FreePain	Observer.1	Train	0	0	0	0	0	0	Lift.Pelvic.Limb.0	Scratching.Rubbing.0	Walk.Away.Run.0	Sit.With.Difficulty.0	Continuously.Balances.0	Bite.Grill.0	Head.Down.0	Difficulty.Overcoming.0
Luna 2020	Luna 2020_3	3	Phase.1	M1	FreePain	Observer.1	Train	0	0	0	0	0	0	Lift.Pelvic.Limb.0	Scratching.Rubbing.0	Walk.Away.Run.0	Sit.With.Difficulty.0	Continuously.Balances.0	Bite.Grill.0	Head.Down.0	Difficulty.Overcoming.0
Luna 2020	Luna 2020_5	5	Phase.1	M1	FreePain	Observer.1	Train	0	0	0	0	1	1	Lift.Pelvic.Limb.0	Scratching.Rubbing.0	Walk.Away.Run.0	Sit.With.Difficulty.0	Continuously.Balances.0	Bite.Grill.1	Head.Down.0	Difficulty.Overcoming.0
Luna 2020	Luna 2020_6	6	Phase.1	M1	FreePain	Observer.1	Train	0	0	0	0	1	1	Lift.Pelvic.Limb.0	Scratching.Rubbing.0	Walk.Away.Run.0	Sit.With.Difficulty.0	Continuously.Balances.0	Bite.Grill.1	Head.Down.0	Difficulty.Overcoming.0
Luna 2020	Luna 2020_7	7	Phase.1	M1	FreePain	Observer.1	Train	0	0	3	0	0	3	Lift.Pelvic.Limb.0	Scratching.Rubbing.0	Walk.Away.Run.0	Sit.With.Difficulty.0	Continuously.Balances.0	Bite.Grill.0	Head.Down.0	Difficulty.Overcoming.0
Luna 2020	Luna 2020_8	8	Phase.1	M1	FreePain	Observer.1	Train	0	0	0	0	0	0	Lift.Pelvic.Limb.0	Scratching.Rubbing.0	Walk.Away.Run.0	Sit.With.Difficulty.0	Continuously.Balances.0	Bite.Grill.0	Head.Down.0	Difficulty.Overcoming.0
Luna 2020	Luna 2020_9	9	Phase.1	M1	FreePain	Observer.1	Train	0	0	0	0	0	0	Lift.Pelvic.Limb.0	Scratching.Rubbing.0	Walk.Away.Run.0	Sit.With.Difficulty.0	Continuously.Balances.0	Bite.Grill.0	Head.Down.0	Difficulty.Overcoming.0
Luna 2020	Luna 2020_10	10	Phase.1	M1	FreePain	Observer.1	Train	0	1	0	0	1	2	Lift.Pelvic.Limb.0	Scratching.Rubbing.0	Walk.Away.Run.0	Sit.With.Difficulty.0	Continuously.Balances.0	Bite.Grill.1	Head.Down.0	Difficulty.Overcoming.0
Luna 2020	Luna 2020_12	12	Phase.1	M1	FreePain	Observer.1	Train	0	1	1	0	0	2	Lift.Pelvic.Limb.0	Scratching.Rubbing.0	Walk.Away.Run.0	Sit.With.Difficulty.0	Continuously.Balances.0	Bite.Grill.0	Head.Down.0	Difficulty.Overcoming.0
Luna 2020	Luna 2020_13	13	Phase.1	M1	FreePain	Observer.1	Train	0	0	3	0	0	3	Lift.Pelvic.Limb.0	Scratching.Rubbing.0	Walk.Away.Run.0	Sit.With.Difficulty.0	Continuously.Balances.0	Bite.Grill.0	Head.Down.0	Difficulty.Overcoming.0
Luna 2020	Luna 2020_14	14	Phase.1	M1	FreePain	Observer.1	Train	0	0	3	0	0	3	Lift.Pelvic.Limb.0	Scratching.Rubbing.0	Walk.Away.Run.0	Sit.With.Difficulty.0	Continuously.Balances.0	Bite.Grill.0	Head.Down.0	Difficulty.Overcoming.0
Luna 2020	Luna 2020_15	15	Phase.1	M1	FreePain	Observer.1	Train	0	0	0	0	0	0	Lift.Pelvic.Limb.0	Scratching.Rubbing.0	Walk.Away.Run.0	Sit.With.Difficulty.0	Continuously.Balances.0	Bite.Grill.0	Head.Down.0	Difficulty.Overcoming.0
Luna 2020	Luna 2020_17	17	Phase.1	M1	FreePain	Observer.1	Train	0	0	0	0	0	0	Lift.Pelvic.Limb.0	Scratching.Rubbing.0	Walk.Away.Run.0	Sit.With.Difficulty.0	Continuously.Balances.0	Bite.Grill.0	Head.Down.0	Difficulty.Overcoming.0
Luna 2020	Luna 2020_18	18	Phase.1	M1	FreePain	Observer.1	Train	0	0	0	0	1	1	Lift.Pelvic.Limb.0	Scratching.Rubbing.0	Walk.Away.Run.0	Sit.With.Difficulty.0	Continuously.Balances.0	Bite.Grill.1	Head.Down.0	Difficulty.Overcoming.0
Luna 2020	Luna 2020_22	22	Phase.1	M1	FreePain	Observer.1	Train	0	0	2	0	0	2	Lift.Pelvic.Limb.0	Scratching.Rubbing.0	Walk.Away.Run.0	Sit.With.Difficulty.0	Continuously.Balances.0	Bite.Grill.0	Head.Down.0	Difficulty.Overcoming.0
Luna 2020	Luna 2020_26	26	Phase.1	M1	FreePain	Observer.1	Train	0	0	0	0	0	0	Lift.Pelvic.Limb.1	Scratching.Rubbing.0	Walk.Away.Run.0	Sit.With.Difficulty.0	Continuously.Balances.0	Bite.Grill.0	Head.Down.0	Difficulty.Overcoming.0
Luna 2020	Luna 2020_27	27	Phase.1	M1	FreePain	Observer.1	Train	0	0	0	0	1	1	Lift.Pelvic.Limb.0	Scratching.Rubbing.0	Walk.Away.Run.0	Sit.With.Difficulty.0	Continuously.Balances.0	Bite.Grill.1	Head.Down.0	Difficulty.Overcoming.0
Luna 2020	Luna 2020_28	28	Phase.1	M1	FreePain	Observer.1	Train	0	0	0	0	1	1	Lift.Pelvic.Limb.0	Scratching.Rubbing.0	Walk.Away.Run.0	Sit.With.Difficulty.0	Continuously.Balances.0	Bite.Grill.1	Head.Down.0	Difficulty.Overcoming.0
Luna 2020	Luna 2020_29	29	Phase.1	M1	FreePain	Observer.1	Train	0	0	0	0	0	0	Lift.Pelvic.Limb.0	Scratching.Rubbing.0	Walk.Away.Run.0	Sit.With.Difficulty.0	Continuously.Balances.0	Bite.Grill.0	Head.Down.0	Difficulty.Overcoming.0
Luna 2020	Luna 2020_31	31	Phase.1	M1	FreePain	Observer.1	Train	0	0	0	0	0	0	Lift.Pelvic.Limb.0	Scratching.Rubbing.0	Walk.Away.Run.0	Sit.With.Difficulty.0	Continuously.Balances.0	Bite.Grill.0	Head.Down.0	Difficulty.Overcoming.0
Luna 2020	Luna 2020_32	32	Phase.1	M1	FreePain	Observer.1	Train	0	0	0	0	0	0	Lift.Pelvic.Limb.0	Scratching.Rubbing.0	Walk.Away.Run.0	Sit.With.Difficulty.0	Continuously.Balances.0	Bite.Grill.0	Head.Down.0	Difficulty.Overcoming.0
Luna 2020	Luna 2020_34	34	Phase.1	M1	FreePain	Observer.1	Train	0	0	0	0	1	1	Lift.Pelvic.Limb.0	Scratching.Rubbing.0	Walk.Away.Run.0	Sit.With.Difficulty.0	Continuously.Balances.0	Bite.Grill.1	Head.Down.0	Difficulty.Overcoming.0
Luna 2020	Luna 2020_38	38	Phase.1	M1	FreePain	Observer.1	Train	0	0	0	0	0	0	Lift.Pelvic.Limb.0	Scratching.Rubbing.0	Walk.Away.Run.0	Sit.With.Difficulty.0	Continuously.Balances.0	Bite.Grill.0	Head.Down.0	Difficulty.Overcoming.0
Luna 2020	Luna 2020_40	40	Phase.1	M1	FreePain	Observer.1	Train	0	0	0	0	1	1	Lift.Pelvic.Limb.0	Scratching.Rubbing.0	Walk.Away.Run.0	Sit.With.Difficulty.0	Continuously.Balances.0	Bite.Grill.1	Head.Down.0	Difficulty.Overcoming.0
Luna 2020	Luna 2020_41	41	Phase.1	M1	FreePain	Observer.1	Train	1	1	1	1	0	4	Lift.Pelvic.Limb.0	Scratching.Rubbing.0	Walk.Away.Run.0	Sit.With.Difficulty.1	Continuously.Balances.0	Bite.Grill.0	Head.Down.0	Difficulty.Overcoming.0
Luna 2020	Luna 2020_43	43	Phase.1	M1	FreePain	Observer.1	Train	0	0	0	0	0	0	Lift.Pelvic.Limb.0	Scratching.Rubbing.0	Walk.Away.Run.0	Sit.With.Difficulty.0	Continuously.Balances.0	Bite.Grill.0	Head.Down.0	Difficulty.Overcoming.0
Luna 2020	Luna 2020_44	44	Phase.1	M1	FreePain	Observer.1	Train	0	0	0	0	0	0	Lift.Pelvic.Limb.0	Scratching.Rubbing.0	Walk.Away.Run.0	Sit.With.Difficulty.0	Continuously.Balances.0	Bite.Grill.0	Head.Down.0	Difficulty.Overcoming.0
Luna 2020	Luna 2020_45	45	Phase.1	M1	FreePain	Observer.1	Train	0	0	0	0	0	0	Lift.Pelvic.Limb.0	Scratching.Rubbing.0	Walk.Away.Run.0	Sit.With.Difficulty.0	Continuously.Balances.0	Bite.Grill.0	Head.Down.0	Difficulty.Overcoming.0
Luna 2020	Luna 2020_46	46	Phase.1	M1	FreePain	Observer.1	Train	0	0	0	0	0	0	Lift.Pelvic.Limb.0	Scratching.Rubbing.0	Walk.Away.Run.0	Sit.With.Difficulty.0	Continuously.Balances.0	Bite.Grill.0	Head.Down.0	Difficulty.Overcoming.0
Luna 2020	Luna 2020_47	47	Phase.1	M1	FreePain	Observer.1	Train	0	0	0	0	0	0	Lift.Pelvic.Limb.0	Scratching.Rubbing.0	Walk.Away.Run.0	Sit.With.Difficulty.0	Continuously.Balances.0	Bite.Grill.0	Head.Down.0	Difficulty.Overcoming.0
Luna 2020	Luna 2020_48	48	Phase.1	M1	FreePain	Observer.1	Train	0	0	0	0	0	0	Lift.Pelvic.Limb.0	Scratching.Rubbing.0	Walk.Away.Run.0	Sit.With.Difficulty.0	Continuously.Balances.0	Bite.Grill.0	Head.Down.0	Difficulty.Overcoming.0
Luna 2020	Luna 2020_2	2	Phase.1	M2	Pain	Observer.1	Train	2	3	2	3	3	13	Lift.Pelvic.Limb.1	Scratching.Rubbing.1	Walk.Away.Run.1	Sit.With.Difficulty.0	Continuously.Balances.1	Bite.Grill.1	Head.Down.0	Difficulty.Overcoming.1
Luna 2020	Luna 2020_3	3	Phase.1	M2	Pain	Observer.1	Train	2	2	3	0	2	9	Lift.Pelvic.Limb.0	Scratching.Rubbing.0	Walk.Away.Run.0	Sit.With.Difficulty.0	Continuously.Balances.1	Bite.Grill.0	Head.Down.1	Difficulty.Overcoming.0
Luna 2020	Luna 2020_5	5	Phase.1	M2	Pain	Observer.1	Train	0	0	0	0	1	1	Lift.Pelvic.Limb.0	Scratching.Rubbing.0	Walk.Away.Run.0	Sit.With.Difficulty.0	Continuously.Balances.1	Bite.Grill.0	Head.Down.0	Difficulty.Overcoming.0
Luna 2020	Luna 2020_6	6	Phase.1	M2	Pain	Observer.1	Train	3	2	1	0	1	7	Lift.Pelvic.Limb.0	Scratching.Rubbing.0	Walk.Away.Run.0	Sit.With.Difficulty.0	Continuously.Balances.0	Bite.Grill.0	Head.Down.1	Difficulty.Overcoming.0
Luna 2020	Luna 2020_7	7	Phase.1	M2	Pain	Observer.1	Train	1	2	2	2	1	8	Lift.Pelvic.Limb.0	Scratching.Rubbing.1	Walk.Away.Run.0	Sit.With.Difficulty.1	Continuously.Balances.1	Bite.Grill.0	Head.Down.0	Difficulty.Overcoming.0
Luna 2020	Luna 2020_8	8	Phase.1	M2	Pain	Observer.1	Train	3	2	3	1	1	10	Lift.Pelvic.Limb.0	Scratching.Rubbing.0	Walk.Away.Run.0	Sit.With.Difficulty.1	Continuously.Balances.0	Bite.Grill.0	Head.Down.1	Difficulty.Overcoming.0
Luna 2020	Luna 2020_9	9	Phase.1	M2	Pain	Observer.1	Train	2	3	3	1	0	9	Lift.Pelvic.Limb.0	Scratching.Rubbing.0	Walk.Away.Run.0	Sit.With.Difficulty.1	Continuously.Balances.0	Bite.Grill.0	Head.Down.0	Difficulty.Overcoming.0
Luna 2020	Luna 2020_10	10	Phase.1	M2	Pain	Observer.1	Train	3	1	1	0	3	8	Lift.Pelvic.Limb.0	Scratching.Rubbing.0	Walk.Away.Run.0	Sit.With.Difficulty.0	Continuously.Balances.1	Bite.Grill.1	Head.Down.1	Difficulty.Overcoming.0
Luna 2020	Luna 2020_12	12	Phase.1	M2	Pain	Observer.1	Train	2	2	1	1	2	8	Lift.Pelvic.Limb.0	Scratching.Rubbing.0	Walk.Away.Run.0	Sit.With.Difficulty.1	Continuously.Balances.1	Bite.Grill.0	Head.Down.0	Difficulty.Overcoming.1
Luna 2020	Luna 2020_13	13	Phase.1	M2	Pain	Observer.1	Train	0	1	1	0	1	3	Lift.Pelvic.Limb.0	Scratching.Rubbing.0	Walk.Away.Run.0	Sit.With.Difficulty.0	Continuously.Balances.0	Bite.Grill.1	Head.Down.0	Difficulty.Overcoming.0
Luna 2020	Luna 2020_14	14	Phase.1	M2	Pain	Observer.1	Train	1	1	2	1	1	6	Lift.Pelvic.Limb.0	Scratching.Rubbing.0	Walk.Away.Run.0	Sit.With.Difficulty.1	Continuously.Balances.0	Bite.Grill.0	Head.Down.1	Difficulty.Overcoming.0
Luna 2020	Luna 2020_15	15	Phase.1	M2	Pain	Observer.1	Train	3	2	3	0	2	10	Lift.Pelvic.Limb.0	Scratching.Rubbing.0	Walk.Away.Run.0	Sit.With.Difficulty.0	Continuously.Balances.0	Bite.Grill.1	Head.Down.1	Difficulty.Overcoming.0
Luna 2020	Luna 2020_17	17	Phase.1	M2	Pain	Observer.1	Train	2	3	3	1	1	10	Lift.Pelvic.Limb.1	Scratching.Rubbing.0	Walk.Away.Run.0	Sit.With.Difficulty.0	Continuously.Balances.0	Bite.Grill.0	Head.Down.1	Difficulty.Overcoming.0
Luna 2020	Luna 2020_18	18	Phase.1	M2	Pain	Observer.1	Train	3	3	1	0	1	8	Lift.Pelvic.Limb.0	Scratching.Rubbing.0	Walk.Away.Run.0	Sit.With.Difficulty.0	Continuously.Balances.0	Bite.Grill.0	Head.Down.1	Difficulty.Overcoming.0
Luna 2020	Luna 2020_22	22	Phase.1	M2	Pain	Observer.1	Train	2	1	2	0	2	7	Lift.Pelvic.Limb.0	Scratching.Rubbing.0	Walk.Away.Run.0	Sit.With.Difficulty.0	Continuously.Balances.0	Bite.Grill.1	Head.Down.1	Difficulty.Overcoming.0
Luna 2020	Luna 2020_26	26	Phase.1	M2	Pain	Observer.1	Train	3	1	1	0	2	7	Lift.Pelvic.Limb.0	Scratching.Rubbing.0	Walk.Away.Run.0	Sit.With.Difficulty.0	Continuously.Balances.0	Bite.Grill.1	Head.Down.1	Difficulty.Overcoming.0
Luna 2020	Luna 2020_27	27	Phase.1	M2	Pain	Observer.1	Train	1	0	1	2	2	6	Lift.Pelvic.Limb.0	Scratching.Rubbing.0	Walk.Away.Run.0	Sit.With.Difficulty.1	Continuously.Balances.0	Bite.Grill.1	Head.Down.1	Difficulty.Overcoming.0
Luna 2020	Luna 2020_28	28	Phase.1	M2	Pain	Observer.1	Train	0	2	1	2	2	7	Lift.Pelvic.Limb.1	Scratching.Rubbing.0	Walk.Away.Run.0	Sit.With.Difficulty.1	Continuously.Balances.0	Bite.Grill.1	Head.Down.1	Difficulty.Overcoming.0
Luna 2020	Luna 2020_29	29	Phase.1	M2	Pain	Observer.1	Train	1	3	1	1	2	8	Lift.Pelvic.Limb.0	Scratching.Rubbing.0	Walk.Away.Run.0	Sit.With.Difficulty.0	Continuously.Balances.0	Bite.Grill.1	Head.Down.1	Difficulty.Overcoming.0
Luna 2020	Luna 2020_31	31	Phase.1	M2	Pain	Observer.1	Train	3	2	1	1	2	9	Lift.Pelvic.Limb.0	Scratching.Rubbing.0	Walk.Away.Run.0	Sit.With.Difficulty.0	Continuously.Balances.0	Bite.Grill.1	Head.Down.1	Difficulty.Overcoming.0
Luna 2020	Luna 2020_32	32	Phase.1	M2	Pain	Observer.1	Train	3	2	1	2	3	11	Lift.Pelvic.Limb.0	Scratching.Rubbing.0	Walk.Away.Run.0	Sit.With.Difficulty.1	Continuously.Balances.1	Bite.Grill.1	Head.Down.1	Difficulty.Overcoming.0
Luna 2020	Luna 2020_34	34	Phase.1	M2	Pain	Observer.1	Train	3	2	3	2	2	12	Lift.Pelvic.Limb.0	Scratching.Rubbing.0	Walk.Away.Run.0	Sit.With.Difficulty.0	Continuously.Balances.0	Bite.Grill.0	Head.Down.1	Difficulty.Overcoming.1
Luna 2020	Luna 2020_38	38	Phase.1	M2	Pain	Observer.1	Train	3	3	3	1	1	11	Lift.Pelvic.Limb.0	Scratching.Rubbing.0	Walk.Away.Run.0	Sit.With.Difficulty.0	Continuously.Balances.0	Bite.Grill.0	Head.Down.1	Difficulty.Overcoming.0
Luna 2020	Luna 2020_40	40	Phase.1	M2	Pain	Observer.1	Train	1	0	2	1	2	6	Lift.Pelvic.Limb.0	Scratching.Rubbing.0	Walk.Away.Run.0	Sit.With.Difficulty.0	Continuously.Balances.1	Bite.Grill.0	Head.Down.1	Difficulty.Overcoming.0
Luna 2020	Luna 2020_41	41	Phase.1	M2	Pain	Observer.1	Train	3	2	1	1	2	9	Lift.Pelvic.Limb.0	Scratching.Rubbing.0	Walk.Away.Run.0	Sit.With.Difficulty.0	Continuously.Balances.0	Bite.Grill.1	Head.Down.1	Difficulty.Overcoming.0
Luna 2020	Luna 2020_43	43	Phase.1	M2	Pain	Observer.1	Train	1	1	0	1	0	3	Lift.Pelvic.Limb.0	Scratching.Rubbing.0	Walk.Away.Run.0	Sit.With.Difficulty.1	Continuously.Balances.0	Bite.Grill.0	Head.Down.0	Difficulty.Overcoming.0
Luna 2020	Luna 2020_44	44	Phase.1	M2	Pain	Observer.1	Train	0	1	0	1	1	3	Lift.Pelvic.Limb.0	Scratching.Rubbing.0	Walk.Away.Run.0	Sit.With.Difficulty.0	Continuously.Balances.1	Bite.Grill.0	Head.Down.0	Difficulty.Overcoming.0
Luna 2020	Luna 2020_45	45	Phase.1	M2	Pain	Observer.1	Train	2	2	2	2	2	10	Lift.Pelvic.Limb.0	Scratching.Rubbing.1	Walk.Away.Run.0	Sit.With.Difficulty.1	Continuously.Balances.1	Bite.Grill.0	Head.Down.1	Difficulty.Overcoming.0
Luna 2020	Luna 2020_46	46	Phase.1	M2	Pain	Observer.1	Train	1	0	2	1	2	6	Lift.Pelvic.Limb.1	Scratching.Rubbing.0	Walk.Away.Run.0	Sit.With.Difficulty.0	Continuously.Balances.1	Bite.Grill.1	Head.Down.0	Difficulty.Overcoming.0
Luna 2020	Luna 2020_47	47	Phase.1	M2	Pain	Observer.1	Train	3	2	3	1	1	10	Lift.Pelvic.Limb.0	Scratching.Rubbing.0	Walk.Away.Run.0	Sit.With.Difficulty.1	Continuously.Balances.0	Bite.Grill.0	Head.Down.1	Difficulty.Overcoming.0
Luna 2020	Luna 2020_48	48	Phase.1	M2	Pain	Observer.1	Train	3	2	3	3	2	13	Lift.Pelvic.Limb.0	Scratching.Rubbing.1	Walk.Away.Run.0	Sit.With.Difficulty.1	Continuously.Balances.1	Bite.Grill.0	Head.Down.1	Difficulty.Overcoming.0
Luna 2020	Luna 2020_2	2	Phase.1	M1	FreePain	Observer.2	Train	0	0	0	0	0	0	Lift.Pelvic.Limb.0	Scratching.Rubbing.0	Walk.Away.Run.0	Sit.With.Difficulty.0	Continuously.Balances.0	Bite.Grill.0	Head.Down.0	Difficulty.Overcoming.0
Luna 2020	Luna 2020_3	3	Phase.1	M1	FreePain	Observer.2	Train	0	0	0	0	1	1	Lift.Pelvic.Limb.0	Scratching.Rubbing.0	Walk.Away.Run.0	Sit.With.Difficulty.0	Continuously.Balances.0	Bite.Grill.0	Head.Down.0	Difficulty.Overcoming.0
Luna 2020	Luna 2020_5	5	Phase.1	M1	FreePain	Observer.2	Train	0	0	0	0	2	2	Lift.Pelvic.Limb.0	Scratching.Rubbing.0	Walk.Away.Run.0	Sit.With.Difficulty.0	Continuously.Balances.1	Bite.Grill.1	Head.Down.0	Difficulty.Overcoming.0
Luna 2020	Luna 2020_6	6	Phase.1	M1	FreePain	Observer.2	Train	0	0	0	0	1	1	Lift.Pelvic.Limb.0	Scratching.Rubbing.0	Walk.Away.Run.0	Sit.With.Difficulty.0	Continuously.Balances.0	Bite.Grill.1	Head.Down.0	Difficulty.Overcoming.0
Luna 2020	Luna 2020_7	7	Phase.1	M1	FreePain	Observer.2	Train	0	0	1	0	0	1	Lift.Pelvic.Limb.0	Scratching.Rubbing.0	Walk.Away.Run.0	Sit.With.Difficulty.0	Continuously.Balances.0	Bite.Grill.0	Head.Down.0	Difficulty.Overcoming.0
Luna 2020	Luna 2020_8	8	Phase.1	M1	FreePain	Observer.2	Train	0	0	0	0	0	0	Lift.Pelvic.Limb.0	Scratching.Rubbing.0	Walk.Away.Run.0	Sit.With.Difficulty.0	Continuously.Balances.0	Bite.Grill.0	Head.Down.0	Difficulty.Overcoming.0
Luna 2020	Luna 2020_9	9	Phase.1	M1	FreePain	Observer.2	Train	0	0	1	0	0	1	Lift.Pelvic.Limb.0	Scratching.Rubbing.0	Walk.Away.Run.0	Sit.With.Difficulty.0	Continuously.Balances.0	Bite.Grill.0	Head.Down.0	Difficulty.Overcoming.0
Luna 2020	Luna 2020_10	10	Phase.1	M1	FreePain	Observer.2	Train	0	0	0	0	0	0	Lift.Pelvic.Limb.0	Scratching.Rubbing.0	Walk.Away.Run.0	Sit.With.Difficulty.0	Continuously.Balances.0	Bite.Grill.0	Head.Down.0	Difficulty.Overcoming.0
Luna 2020	Luna 2020_12	12	Phase.1	M1	FreePain	Observer.2	Train	0	0	0	0	0	0	Lift.Pelvic.Limb.0	Scratching.Rubbing.0	Walk.Away.Run.0	Sit.With.Difficulty.0	Continuously.Balances.0	Bite.Grill.0	Head.Down.0	Difficulty.Overcoming.0
Luna 2020	Luna 2020_13	13	Phase.1	M1	FreePain	Observer.2	Train	0	1	1	0	0	2	Lift.Pelvic.Limb.0	Scratching.Rubbing.0	Walk.Away.Run.0	Sit.With.Difficulty.0	Continuously.Balances.0	Bite.Grill.0	Head.Down.0	Difficulty.Overcoming.0
Luna 2020	Luna 2020_14	14	Phase.1	M1	FreePain	Observer.2	Train	0	0	1	0	0	1	Lift.Pelvic.Limb.0	Scratching.Rubbing.0	Walk.Away.Run.0	Sit.With.Difficulty.0	Continuously.Balances.0	Bite.Grill.0	Head.Down.0	Difficulty.Overcoming.0
Luna 2020	Luna 2020_15	15	Phase.1	M1	FreePain	Observer.2	Train	0	0	0	0	0	0	Lift.Pelvic.Limb.0	Scratching.Rubbing.0	Walk.Away.Run.0	Sit.With.Difficulty.0	Continuously.Balances.0	Bite.Grill.0	Head.Down.0	Difficulty.Overcoming.0
Luna 2020	Luna 2020_17	17	Phase.1	M1	FreePain	Observer.2	Train	0	0	1	0	0	1	Lift.Pelvic.Limb.0	Scratching.Rubbing.0	Walk.Away.Run.0	Sit.With.Difficulty.0	Continuously.Balances.0	Bite.Grill.0	Head.Down.0	Difficulty.Overcoming.0
Luna 2020	Luna 2020_18	18	Phase.1	M1	FreePain	Observer.2	Train	0	0	0	0	0	0	Lift.Pelvic.Limb.0	Scratching.Rubbing.0	Walk.Away.Run.0	Sit.With.Difficulty.0	Continuously.Balances.0	Bite.Grill.0	Head.Down.0	Difficulty.Overcoming.0
Luna 2020	Luna 2020_22	22	Phase.1	M1	FreePain	Observer.2	Train	0	0	0	0	0	0	Lift.Pelvic.Limb.0	Scratching.Rubbing.0	Walk.Away.Run.0	Sit.With.Difficulty.0	Continuously.Balances.0	Bite.Grill.0	Head.Down.0	Difficulty.Overcoming.0
Luna 2020	Luna 2020_26	26	Phase.1	M1	FreePain	Observer.2	Train	0	0	0	0	0	0	Lift.Pelvic.Limb.0	Scratching.Rubbing.0	Walk.Away.Run.0	Sit.With.Difficulty.0	Continuously.Balances.0	Bite.Grill.0	Head.Down.0	Difficulty.Overcoming.0
Luna 2020	Luna 2020_27	27	Phase.1	M1	FreePain	Observer.2	Train	0	0	0	0	1	1	Lift.Pelvic.Limb.0	Scratching.Rubbing.0	Walk.Away.Run.0	Sit.With.Difficulty.0	Continuously.Balances.0	Bite.Grill.1	Head.Down.0	Difficulty.Overcoming.0
Luna 2020	Luna 2020_28	28	Phase.1	M1	FreePain	Observer.2	Train	0	0	0	0	0	0	Lift.Pelvic.Limb.0	Scratching.Rubbing.0	Walk.Away.Run.0	Sit.With.Difficulty.0	Continuously.Balances.0	Bite.Grill.0	Head.Down.0	Difficulty.Overcoming.0
Luna 2020	Luna 2020_29	29	Phase.1	M1	FreePain	Observer.2	Train	0	0	0	0	0	0	Lift.Pelvic.Limb.0	Scratching.Rubbing.0	Walk.Away.Run.0	Sit.With.Difficulty.0	Continuously.Balances.0	Bite.Grill.0	Head.Down.0	Difficulty.Overcoming.0
Luna 2020	Luna 2020_31	31	Phase.1	M1	FreePain	Observer.2	Train	0	0	0	0	0	0	Lift.Pelvic.Limb.0	Scratching.Rubbing.0	Walk.Away.Run.0	Sit.With.Difficulty.0	Continuously.Balances.0	Bite.Grill.0	Head.Down.0	Difficulty.Overcoming.0
Luna 2020	Luna 2020_32	32	Phase.1	M1	FreePain	Observer.2	Train	0	0	0	0	0	0	Lift.Pelvic.Limb.0	Scratching.Rubbing.0	Walk.Away.Run.0	Sit.With.Difficulty.0	Continuously.Balances.0	Bite.Grill.0	Head.Down.0	Difficulty.Overcoming.0
Luna 2020	Luna 2020_34	34	Phase.1	M1	FreePain	Observer.2	Train	0	0	0	0	0	0	Lift.Pelvic.Limb.0	Scratching.Rubbing.0	Walk.Away.Run.0	Sit.With.Difficulty.0	Continuously.Balances.0	Bite.Grill.0	Head.Down.0	Difficulty.Overcoming.0
Luna 2020	Luna 2020_38	38	Phase.1	M1	FreePain	Observer.2	Train	0	0	0	0	0	0	Lift.Pelvic.Limb.0	Scratching.Rubbing.0	Walk.Away.Run.0	Sit.With.Difficulty.0	Continuously.Balances.0	Bite.Grill.0	Head.Down.0	Difficulty.Overcoming.0
Luna 2020	Luna 2020_40	40	Phase.1	M1	FreePain	Observer.2	Train	0	0	0	0	1	1	Lift.Pelvic.Limb.0	Scratching.Rubbing.0	Walk.Away.Run.0	Sit.With.Difficulty.0	Continuously.Balances.0	Bite.Grill.1	Head.Down.0	Difficulty.Overcoming.0
Luna 2020	Luna 2020_41	41	Phase.1	M1	FreePain	Observer.2	Train	0	0	0	0	0	0	Lift.Pelvic.Limb.0	Scratching.Rubbing.0	Walk.Away.Run.0	Sit.With.Difficulty.0	Continuously.Balances.0	Bite.Grill.0	Head.Down.0	Difficulty.Overcoming.0
Luna 2020	Luna 2020_43	43	Phase.1	M1	FreePain	Observer.2	Train	0	0	0	0	0	0	Lift.Pelvic.Limb.0	Scratching.Rubbing.0	Walk.Away.Run.0	Sit.With.Difficulty.0	Continuously.Balances.0	Bite.Grill.0	Head.Down.0	Difficulty.Overcoming.0
Luna 2020	Luna 2020_44	44	Phase.1	M1	FreePain	Observer.2	Train	0	0	0	0	0	0	Lift.Pelvic.Limb.0	Scratching.Rubbing.0	Walk.Away.Run.0	Sit.With.Difficulty.0	Continuously.Balances.0	Bite.Grill.0	Head.Down.0	Difficulty.Overcoming.0
Luna 2020	Luna 2020_45	45	Phase.1	M1	FreePain	Observer.2	Train	0	0	0	0	0	0	Lift.Pelvic.Limb.0	Scratching.Rubbing.0	Walk.Away.Run.0	Sit.With.Difficulty.0	Continuously.Balances.0	Bite.Grill.0	Head.Down.0	Difficulty.Overcoming.0
Luna 2020	Luna 2020_46	46	Phase.1	M1	FreePain	Observer.2	Train	0	0	0	0	0	0	Lift.Pelvic.Limb.0	Scratching.Rubbing.0	Walk.Away.Run.0	Sit.With.Difficulty.0	Continuously.Balances.0	Bite.Grill.0	Head.Down.0	Difficulty.Overcoming.0
Luna 2020	Luna 2020_47	47	Phase.1	M1	FreePain	Observer.2	Train	0	0	0	0	0	0	Lift.Pelvic.Limb.0	Scratching.Rubbing.0	Walk.Away.Run.0	Sit.With.Difficulty.0	Continuously.Balances.0	Bite.Grill.0	Head.Down.0	Difficulty.Overcoming.0
Luna 2020	Luna 2020_48	48	Phase.1	M1	FreePain	Observer.2	Train	0	0	0	0	0	0	Lift.Pelvic.Limb.0	Scratching.Rubbing.0	Walk.Away.Run.0	Sit.With.Difficulty.0	Continuously.Balances.0	Bite.Grill.0	Head.Down.0	Difficulty.Overcoming.0
Luna 2020	Luna 2020_2	2	Phase.1	M2	Pain	Observer.2	Train	2	3	2	3	3	13	Lift.Pelvic.Limb.1	Scratching.Rubbing.1	Walk.Away.Run.1	Sit.With.Difficulty.1	Continuously.Balances.1	Bite.Grill.1	Head.Down.1	Difficulty.Overcoming.0
Luna 2020	Luna 2020_3	3	Phase.1	M2	Pain	Observer.2	Train	0	0	0	0	0	0	Lift.Pelvic.Limb.0	Scratching.Rubbing.0	Walk.Away.Run.0	Sit.With.Difficulty.0	Continuously.Balances.1	Bite.Grill.0	Head.Down.0	Difficulty.Overcoming.0
Luna 2020	Luna 2020_5	5	Phase.1	M2	Pain	Observer.2	Train	0	0	0	1	1	2	Lift.Pelvic.Limb.0	Scratching.Rubbing.0	Walk.Away.Run.0	Sit.With.Difficulty.1	Continuously.Balances.1	Bite.Grill.0	Head.Down.0	Difficulty.Overcoming.0
Luna 2020	Luna 2020_6	6	Phase.1	M2	Pain	Observer.2	Train	0	0	0	0	1	1	Lift.Pelvic.Limb.0	Scratching.Rubbing.0	Walk.Away.Run.0	Sit.With.Difficulty.0	Continuously.Balances.0	Bite.Grill.0	Head.Down.1	Difficulty.Overcoming.0
Luna 2020	Luna 2020_7	7	Phase.1	M2	Pain	Observer.2	Train	2	1	2	2	1	8	Lift.Pelvic.Limb.0	Scratching.Rubbing.1	Walk.Away.Run.0	Sit.With.Difficulty.1	Continuously.Balances.1	Bite.Grill.1	Head.Down.0	Difficulty.Overcoming.0
Luna 2020	Luna 2020_8	8	Phase.1	M2	Pain	Observer.2	Train	1	3	3	0	1	8	Lift.Pelvic.Limb.0	Scratching.Rubbing.0	Walk.Away.Run.0	Sit.With.Difficulty.0	Continuously.Balances.0	Bite.Grill.0	Head.Down.1	Difficulty.Overcoming.0
Luna 2020	Luna 2020_9	9	Phase.1	M2	Pain	Observer.2	Train	2	0	0	0	0	2	Lift.Pelvic.Limb.0	Scratching.Rubbing.0	Walk.Away.Run.0	Sit.With.Difficulty.0	Continuously.Balances.0	Bite.Grill.0	Head.Down.0	Difficulty.Overcoming.0
Luna 2020	Luna 2020_10	10	Phase.1	M2	Pain	Observer.2	Train	0	0	0	1	1	2	Lift.Pelvic.Limb.0	Scratching.Rubbing.0	Walk.Away.Run.0	Sit.With.Difficulty.0	Continuously.Balances.1	Bite.Grill.0	Head.Down.0	Difficulty.Overcoming.0
Luna 2020	Luna 2020_12	12	Phase.1	M2	Pain	Observer.2	Train	2	1	2	1	1	7	Lift.Pelvic.Limb.0	Scratching.Rubbing.0	Walk.Away.Run.0	Sit.With.Difficulty.1	Continuously.Balances.1	Bite.Grill.0	Head.Down.0	Difficulty.Overcoming.0
Luna 2020	Luna 2020_13	13	Phase.1	M2	Pain	Observer.2	Train	1	1	1	0	1	4	Lift.Pelvic.Limb.0	Scratching.Rubbing.0	Walk.Away.Run.0	Sit.With.Difficulty.0	Continuously.Balances.0	Bite.Grill.1	Head.Down.0	Difficulty.Overcoming.0
Luna 2020	Luna 2020_14	14	Phase.1	M2	Pain	Observer.2	Train	0	0	0	0	0	0	Lift.Pelvic.Limb.0	Scratching.Rubbing.0	Walk.Away.Run.0	Sit.With.Difficulty.0	Continuously.Balances.0	Bite.Grill.0	Head.Down.0	Difficulty.Overcoming.0
Luna 2020	Luna 2020_15	15	Phase.1	M2	Pain	Observer.2	Train	1	1	1	0	2	5	Lift.Pelvic.Limb.0	Scratching.Rubbing.0	Walk.Away.Run.0	Sit.With.Difficulty.0	Continuously.Balances.0	Bite.Grill.1	Head.Down.0	Difficulty.Overcoming.1
Luna 2020	Luna 2020_17	17	Phase.1	M2	Pain	Observer.2	Train	2	1	2	1	1	7	Lift.Pelvic.Limb.1	Scratching.Rubbing.0	Walk.Away.Run.0	Sit.With.Difficulty.0	Continuously.Balances.1	Bite.Grill.0	Head.Down.0	Difficulty.Overcoming.0
Luna 2020	Luna 2020_18	18	Phase.1	M2	Pain	Observer.2	Train	2	1	1	1	2	7	Lift.Pelvic.Limb.0	Scratching.Rubbing.0	Walk.Away.Run.0	Sit.With.Difficulty.1	Continuously.Balances.1	Bite.Grill.0	Head.Down.1	Difficulty.Overcoming.0
Luna 2020	Luna 2020_22	22	Phase.1	M2	Pain	Observer.2	Train	1	0	1	1	3	6	Lift.Pelvic.Limb.0	Scratching.Rubbing.0	Walk.Away.Run.0	Sit.With.Difficulty.1	Continuously.Balances.1	Bite.Grill.1	Head.Down.1	Difficulty.Overcoming.0
Luna 2020	Luna 2020_26	26	Phase.1	M2	Pain	Observer.2	Train	0	0	0	0	1	1	Lift.Pelvic.Limb.0	Scratching.Rubbing.0	Walk.Away.Run.0	Sit.With.Difficulty.0	Continuously.Balances.0	Bite.Grill.1	Head.Down.0	Difficulty.Overcoming.0
Luna 2020	Luna 2020_27	27	Phase.1	M2	Pain	Observer.2	Train	0	0	1	2	1	4	Lift.Pelvic.Limb.0	Scratching.Rubbing.0	Walk.Away.Run.0	Sit.With.Difficulty.1	Continuously.Balances.1	Bite.Grill.0	Head.Down.0	Difficulty.Overcoming.0
Luna 2020	Luna 2020_28	28	Phase.1	M2	Pain	Observer.2	Train	1	1	1	1	0	4	Lift.Pelvic.Limb.0	Scratching.Rubbing.0	Walk.Away.Run.0	Sit.With.Difficulty.1	Continuously.Balances.0	Bite.Grill.0	Head.Down.0	Difficulty.Overcoming.0
Luna 2020	Luna 2020_29	29	Phase.1	M2	Pain	Observer.2	Train	0	2	1	1	0	4	Lift.Pelvic.Limb.0	Scratching.Rubbing.0	Walk.Away.Run.0	Sit.With.Difficulty.0	Continuously.Balances.0	Bite.Grill.0	Head.Down.0	Difficulty.Overcoming.0
Luna 2020	Luna 2020_31	31	Phase.1	M2	Pain	Observer.2	Train	0	1	1	1	0	3	Lift.Pelvic.Limb.0	Scratching.Rubbing.0	Walk.Away.Run.0	Sit.With.Difficulty.0	Continuously.Balances.0	Bite.Grill.0	Head.Down.0	Difficulty.Overcoming.0
Luna 2020	Luna 2020_32	32	Phase.1	M2	Pain	Observer.2	Train	2	2	1	2	1	8	Lift.Pelvic.Limb.0	Scratching.Rubbing.0	Walk.Away.Run.1	Sit.With.Difficulty.1	Continuously.Balances.1	Bite.Grill.0	Head.Down.0	Difficulty.Overcoming.0
Luna 2020	Luna 2020_34	34	Phase.1	M2	Pain	Observer.2	Train	1	2	1	2	2	8	Lift.Pelvic.Limb.0	Scratching.Rubbing.0	Walk.Away.Run.0	Sit.With.Difficulty.0	Continuously.Balances.0	Bite.Grill.0	Head.Down.1	Difficulty.Overcoming.1
Luna 2020	Luna 2020_38	38	Phase.1	M2	Pain	Observer.2	Train	3	3	1	3	1	11	Lift.Pelvic.Limb.0	Scratching.Rubbing.0	Walk.Away.Run.0	Sit.With.Difficulty.0	Continuously.Balances.0	Bite.Grill.0	Head.Down.0	Difficulty.Overcoming.0
Luna 2020	Luna 2020_40	40	Phase.1	M2	Pain	Observer.2	Train	0	0	0	0	1	1	Lift.Pelvic.Limb.0	Scratching.Rubbing.0	Walk.Away.Run.0	Sit.With.Difficulty.0	Continuously.Balances.0	Bite.Grill.1	Head.Down.0	Difficulty.Overcoming.0
Luna 2020	Luna 2020_41	41	Phase.1	M2	Pain	Observer.2	Train	3	2	3	3	2	13	Lift.Pelvic.Limb.1	Scratching.Rubbing.0	Walk.Away.Run.0	Sit.With.Difficulty.1	Continuously.Balances.0	Bite.Grill.1	Head.Down.1	Difficulty.Overcoming.0
Luna 2020	Luna 2020_43	43	Phase.1	M2	Pain	Observer.2	Train	2	2	1	1	0	6	Lift.Pelvic.Limb.0	Scratching.Rubbing.0	Walk.Away.Run.0	Sit.With.Difficulty.1	Continuously.Balances.0	Bite.Grill.0	Head.Down.0	Difficulty.Overcoming.0
Luna 2020	Luna 2020_44	44	Phase.1	M2	Pain	Observer.2	Train	1	1	0	2	1	5	Lift.Pelvic.Limb.1	Scratching.Rubbing.0	Walk.Away.Run.0	Sit.With.Difficulty.0	Continuously.Balances.1	Bite.Grill.0	Head.Down.0	Difficulty.Overcoming.0
Luna 2020	Luna 2020_45	45	Phase.1	M2	Pain	Observer.2	Train	1	0	1	1	0	3	Lift.Pelvic.Limb.0	Scratching.Rubbing.0	Walk.Away.Run.0	Sit.With.Difficulty.1	Continuously.Balances.0	Bite.Grill.0	Head.Down.0	Difficulty.Overcoming.0
Luna 2020	Luna 2020_46	46	Phase.1	M2	Pain	Observer.2	Train	2	0	2	3	2	9	Lift.Pelvic.Limb.1	Scratching.Rubbing.1	Walk.Away.Run.0	Sit.With.Difficulty.1	Continuously.Balances.1	Bite.Grill.1	Head.Down.0	Difficulty.Overcoming.0
Luna 2020	Luna 2020_47	47	Phase.1	M2	Pain	Observer.2	Train	1	1	1	1	1	5	Lift.Pelvic.Limb.0	Scratching.Rubbing.0	Walk.Away.Run.0	Sit.With.Difficulty.1	Continuously.Balances.0	Bite.Grill.0	Head.Down.1	Difficulty.Overcoming.0
Luna 2020	Luna 2020_48	48	Phase.1	M2	Pain	Observer.2	Train	1	1	1	1	1	5	Lift.Pelvic.Limb.0	Scratching.Rubbing.1	Walk.Away.Run.0	Sit.With.Difficulty.0	Continuously.Balances.1	Bite.Grill.0	Head.Down.0	Difficulty.Overcoming.0
Robles 2023	Robles 2023_3	3	Phase.1	M1	FreePain	Observer.4	Train	0	2	2	1	0	5	Lift.Pelvic.Limb.0	Scratching.Rubbing.1	Walk.Away.Run.0	Sit.With.Difficulty.0	Continuously.Balances.0	Bite.Grill.0	Head.Down.0	Difficulty.Overcoming.0
Robles 2023	Robles 2023_3	3	Phase.1	M2	Pain	Observer.4	Train	0	2	1	1	0	4	Lift.Pelvic.Limb.0	Scratching.Rubbing.0	Walk.Away.Run.0	Sit.With.Difficulty.1	Continuously.Balances.0	Bite.Grill.0	Head.Down.0	Difficulty.Overcoming.0
Robles 2023	Robles 2023_22	22	Phase.1	M1	FreePain	Observer.4	Train	0	0	0	0	0	0	Lift.Pelvic.Limb.0	Scratching.Rubbing.0	Walk.Away.Run.0	Sit.With.Difficulty.0	Continuously.Balances.0	Bite.Grill.0	Head.Down.0	Difficulty.Overcoming.0
Robles 2023	Robles 2023_22	22	Phase.1	M2	Pain	Observer.4	Train	3	2	1	1	1	8	Lift.Pelvic.Limb.0	Scratching.Rubbing.0	Walk.Away.Run.0	Sit.With.Difficulty.1	Continuously.Balances.1	Bite.Grill.0	Head.Down.0	Difficulty.Overcoming.0
Robles 2023	Robles 2023_24	24	Phase.1	M1	FreePain	Observer.4	Train	0	0	0	0	0	0	Lift.Pelvic.Limb.0	Scratching.Rubbing.0	Walk.Away.Run.0	Sit.With.Difficulty.0	Continuously.Balances.0	Bite.Grill.0	Head.Down.0	Difficulty.Overcoming.0
Robles 2023	Robles 2023_24	24	Phase.1	M2	Pain	Observer.4	Train	3	2	3	2	2	12	Lift.Pelvic.Limb.1	Scratching.Rubbing.0	Walk.Away.Run.1	Sit.With.Difficulty.0	Continuously.Balances.0	Bite.Grill.0	Head.Down.1	Difficulty.Overcoming.1
Robles 2023	Robles 2023_25	25	Phase.1	M1	FreePain	Observer.4	Train	0	0	0	1	0	1	Lift.Pelvic.Limb.0	Scratching.Rubbing.0	Walk.Away.Run.0	Sit.With.Difficulty.1	Continuously.Balances.0	Bite.Grill.0	Head.Down.0	Difficulty.Overcoming.0
Robles 2023	Robles 2023_25	25	Phase.1	M2	Pain	Observer.4	Train	0	0	0	0	1	1	Lift.Pelvic.Limb.0	Scratching.Rubbing.0	Walk.Away.Run.0	Sit.With.Difficulty.0	Continuously.Balances.1	Bite.Grill.0	Head.Down.0	Difficulty.Overcoming.0
Robles 2023	Robles 2023_28	28	Phase.1	M1	FreePain	Observer.4	Train	0	0	0	0	0	0	Lift.Pelvic.Limb.0	Scratching.Rubbing.0	Walk.Away.Run.0	Sit.With.Difficulty.0	Continuously.Balances.0	Bite.Grill.0	Head.Down.0	Difficulty.Overcoming.0
Robles 2023	Robles 2023_28	28	Phase.1	M2	Pain	Observer.4	Train	0	2	3	1	2	8	Lift.Pelvic.Limb.0	Scratching.Rubbing.0	Walk.Away.Run.0	Sit.With.Difficulty.1	Continuously.Balances.1	Bite.Grill.0	Head.Down.1	Difficulty.Overcoming.0
Robles 2023	Robles 2023_29	29	Phase.1	M1	FreePain	Observer.4	Train	0	0	0	0	0	0	Lift.Pelvic.Limb.0	Scratching.Rubbing.0	Walk.Away.Run.0	Sit.With.Difficulty.0	Continuously.Balances.0	Bite.Grill.0	Head.Down.0	Difficulty.Overcoming.0
Robles 2023	Robles 2023_29	29	Phase.1	M2	Pain	Observer.4	Train	2	2	3	2	1	10	Lift.Pelvic.Limb.0	Scratching.Rubbing.0	Walk.Away.Run.1	Sit.With.Difficulty.1	Continuously.Balances.1	Bite.Grill.0	Head.Down.0	Difficulty.Overcoming.0
Robles 2023	Robles 2023_31	31	Phase.1	M1	FreePain	Observer.4	Train	0	0	0	0	0	0	Lift.Pelvic.Limb.0	Scratching.Rubbing.0	Walk.Away.Run.0	Sit.With.Difficulty.0	Continuously.Balances.0	Bite.Grill.0	Head.Down.0	Difficulty.Overcoming.0
Robles 2023	Robles 2023_31	31	Phase.1	M2	Pain	Observer.4	Train	2	2	3	1	1	9	Lift.Pelvic.Limb.0	Scratching.Rubbing.0	Walk.Away.Run.1	Sit.With.Difficulty.0	Continuously.Balances.1	Bite.Grill.0	Head.Down.0	Difficulty.Overcoming.0
Robles 2023	Robles 2023_33	33	Phase.1	M1	FreePain	Observer.4	Train	0	0	0	1	0	1	Lift.Pelvic.Limb.1	Scratching.Rubbing.0	Walk.Away.Run.0	Sit.With.Difficulty.0	Continuously.Balances.0	Bite.Grill.0	Head.Down.0	Difficulty.Overcoming.0
Robles 2023	Robles 2023_33	33	Phase.1	M2	Pain	Observer.4	Train	2	2	3	3	2	12	Lift.Pelvic.Limb.1	Scratching.Rubbing.0	Walk.Away.Run.1	Sit.With.Difficulty.1	Continuously.Balances.1	Bite.Grill.0	Head.Down.1	Difficulty.Overcoming.0
Robles 2023	Robles 2023_34	34	Phase.1	M1	FreePain	Observer.4	Train	0	0	0	0	0	0	Lift.Pelvic.Limb.0	Scratching.Rubbing.0	Walk.Away.Run.0	Sit.With.Difficulty.0	Continuously.Balances.0	Bite.Grill.0	Head.Down.0	Difficulty.Overcoming.0
Robles 2023	Robles 2023_34	34	Phase.1	M2	Pain	Observer.4	Train	2	2	3	3	2	12	Lift.Pelvic.Limb.1	Scratching.Rubbing.0	Walk.Away.Run.1	Sit.With.Difficulty.1	Continuously.Balances.1	Bite.Grill.0	Head.Down.1	Difficulty.Overcoming.0
Robles 2023	Robles 2023_36	36	Phase.1	M1	FreePain	Observer.4	Train	0	0	0	0	0	0	Lift.Pelvic.Limb.0	Scratching.Rubbing.0	Walk.Away.Run.0	Sit.With.Difficulty.0	Continuously.Balances.0	Bite.Grill.0	Head.Down.0	Difficulty.Overcoming.0
Robles 2023	Robles 2023_36	36	Phase.1	M2	Pain	Observer.4	Train	0	2	3	0	1	6	Lift.Pelvic.Limb.0	Scratching.Rubbing.0	Walk.Away.Run.0	Sit.With.Difficulty.0	Continuously.Balances.0	Bite.Grill.0	Head.Down.1	Difficulty.Overcoming.0
Robles 2023	Robles 2023_3	3	Phase.1	M1	FreePain	Observer.5	Train	0	0	1	1	0	2	Lift.Pelvic.Limb.1	Scratching.Rubbing.0	Walk.Away.Run.0	Sit.With.Difficulty.0	Continuously.Balances.0	Bite.Grill.0	Head.Down.0	Difficulty.Overcoming.0
Robles 2023	Robles 2023_3	3	Phase.1	M2	Pain	Observer.5	Train	0	2	1	0	1	4	Lift.Pelvic.Limb.0	Scratching.Rubbing.0	Walk.Away.Run.0	Sit.With.Difficulty.0	Continuously.Balances.0	Bite.Grill.0	Head.Down.1	Difficulty.Overcoming.0
Robles 2023	Robles 2023_22	22	Phase.1	M1	FreePain	Observer.5	Train	0	0	0	0	1	1	Lift.Pelvic.Limb.0	Scratching.Rubbing.0	Walk.Away.Run.0	Sit.With.Difficulty.0	Continuously.Balances.0	Bite.Grill.0	Head.Down.0	Difficulty.Overcoming.1
Robles 2023	Robles 2023_22	22	Phase.1	M2	Pain	Observer.5	Train	3	2	1	2	2	10	Lift.Pelvic.Limb.0	Scratching.Rubbing.1	Walk.Away.Run.0	Sit.With.Difficulty.1	Continuously.Balances.1	Bite.Grill.0	Head.Down.1	Difficulty.Overcoming.0
Robles 2023	Robles 2023_24	24	Phase.1	M1	FreePain	Observer.5	Train	0	0	0	0	0	0	Lift.Pelvic.Limb.0	Scratching.Rubbing.0	Walk.Away.Run.0	Sit.With.Difficulty.0	Continuously.Balances.0	Bite.Grill.0	Head.Down.0	Difficulty.Overcoming.0
Robles 2023	Robles 2023_24	24	Phase.1	M2	Pain	Observer.5	Train	3	2	3	2	2	12	Lift.Pelvic.Limb.1	Scratching.Rubbing.0	Walk.Away.Run.1	Sit.With.Difficulty.0	Continuously.Balances.0	Bite.Grill.0	Head.Down.1	Difficulty.Overcoming.1
Robles 2023	Robles 2023_25	25	Phase.1	M1	FreePain	Observer.5	Train	0	0	0	0	0	0	Lift.Pelvic.Limb.0	Scratching.Rubbing.0	Walk.Away.Run.0	Sit.With.Difficulty.0	Continuously.Balances.0	Bite.Grill.0	Head.Down.0	Difficulty.Overcoming.0
Robles 2023	Robles 2023_25	25	Phase.1	M2	Pain	Observer.5	Train	0	0	0	0	1	1	Lift.Pelvic.Limb.0	Scratching.Rubbing.0	Walk.Away.Run.0	Sit.With.Difficulty.0	Continuously.Balances.1	Bite.Grill.0	Head.Down.0	Difficulty.Overcoming.0
Robles 2023	Robles 2023_28	28	Phase.1	M1	FreePain	Observer.5	Train	0	0	0	0	0	0	Lift.Pelvic.Limb.0	Scratching.Rubbing.0	Walk.Away.Run.0	Sit.With.Difficulty.0	Continuously.Balances.0	Bite.Grill.0	Head.Down.0	Difficulty.Overcoming.0
Robles 2023	Robles 2023_28	28	Phase.1	M2	Pain	Observer.5	Train	0	2	3	1	2	8	Lift.Pelvic.Limb.0	Scratching.Rubbing.0	Walk.Away.Run.0	Sit.With.Difficulty.1	Continuously.Balances.1	Bite.Grill.0	Head.Down.1	Difficulty.Overcoming.0
Robles 2023	Robles 2023_29	29	Phase.1	M1	FreePain	Observer.5	Train	0	0	0	0	0	0	Lift.Pelvic.Limb.0	Scratching.Rubbing.0	Walk.Away.Run.0	Sit.With.Difficulty.0	Continuously.Balances.0	Bite.Grill.0	Head.Down.0	Difficulty.Overcoming.0
Robles 2023	Robles 2023_29	29	Phase.1	M2	Pain	Observer.5	Train	2	2	3	3	1	11	Lift.Pelvic.Limb.0	Scratching.Rubbing.1	Walk.Away.Run.1	Sit.With.Difficulty.1	Continuously.Balances.1	Bite.Grill.0	Head.Down.0	Difficulty.Overcoming.0
Robles 2023	Robles 2023_31	31	Phase.1	M1	FreePain	Observer.5	Train	0	0	0	0	0	0	Lift.Pelvic.Limb.0	Scratching.Rubbing.0	Walk.Away.Run.0	Sit.With.Difficulty.0	Continuously.Balances.0	Bite.Grill.0	Head.Down.0	Difficulty.Overcoming.0
Robles 2023	Robles 2023_31	31	Phase.1	M2	Pain	Observer.5	Train	0	2	1	0	2	5	Lift.Pelvic.Limb.0	Scratching.Rubbing.0	Walk.Away.Run.0	Sit.With.Difficulty.0	Continuously.Balances.1	Bite.Grill.0	Head.Down.1	Difficulty.Overcoming.0
Robles 2023	Robles 2023_33	33	Phase.1	M1	FreePain	Observer.5	Train	0	0	0	1	0	1	Lift.Pelvic.Limb.1	Scratching.Rubbing.0	Walk.Away.Run.0	Sit.With.Difficulty.0	Continuously.Balances.0	Bite.Grill.0	Head.Down.0	Difficulty.Overcoming.0
Robles 2023	Robles 2023_33	33	Phase.1	M2	Pain	Observer.5	Train	2	2	3	3	2	12	Lift.Pelvic.Limb.1	Scratching.Rubbing.0	Walk.Away.Run.1	Sit.With.Difficulty.1	Continuously.Balances.1	Bite.Grill.0	Head.Down.1	Difficulty.Overcoming.0
Robles 2023	Robles 2023_34	34	Phase.1	M1	FreePain	Observer.5	Train	0	0	0	0	0	0	Lift.Pelvic.Limb.0	Scratching.Rubbing.0	Walk.Away.Run.0	Sit.With.Difficulty.0	Continuously.Balances.0	Bite.Grill.0	Head.Down.0	Difficulty.Overcoming.0
Robles 2023	Robles 2023_34	34	Phase.1	M2	Pain	Observer.5	Train	3	3	1	3	2	12	Lift.Pelvic.Limb.1	Scratching.Rubbing.0	Walk.Away.Run.1	Sit.With.Difficulty.1	Continuously.Balances.1	Bite.Grill.0	Head.Down.1	Difficulty.Overcoming.0
Robles 2023	Robles 2023_36	36	Phase.1	M1	FreePain	Observer.5	Train	0	0	0	0	0	0	Lift.Pelvic.Limb.0	Scratching.Rubbing.0	Walk.Away.Run.0	Sit.With.Difficulty.0	Continuously.Balances.0	Bite.Grill.0	Head.Down.0	Difficulty.Overcoming.0
Robles 2023	Robles 2023_36	36	Phase.1	M2	Pain	Observer.5	Train	0	2	3	0	0	5	Lift.Pelvic.Limb.0	Scratching.Rubbing.0	Walk.Away.Run.0	Sit.With.Difficulty.0	Continuously.Balances.0	Bite.Grill.0	Head.Down.0	Difficulty.Overcoming.0
Luna 2020	Luna 2020_1	1	Phase.1	M1	FreePain	Gold.Standard	Test	0	0	0	0	0	0	Lift.Pelvic.Limb.0	Scratching.Rubbing.0	Walk.Away.Run.0	Sit.With.Difficulty.0	Continuously.Balances.0	Bite.Grill.0	Head.Down.0	Difficulty.Overcoming.0
Luna 2020	Luna 2020_4	4	Phase.1	M1	FreePain	Gold.Standard	Test	0	0	0	0	1	1	Lift.Pelvic.Limb.0	Scratching.Rubbing.0	Walk.Away.Run.0	Sit.With.Difficulty.0	Continuously.Balances.1	Bite.Grill.0	Head.Down.0	Difficulty.Overcoming.0
Luna 2020	Luna 2020_16	16	Phase.1	M1	FreePain	Gold.Standard	Test	0	0	0	0	0	0	Lift.Pelvic.Limb.0	Scratching.Rubbing.0	Walk.Away.Run.0	Sit.With.Difficulty.0	Continuously.Balances.0	Bite.Grill.0	Head.Down.0	Difficulty.Overcoming.0
Luna 2020	Luna 2020_20	20	Phase.1	M1	FreePain	Gold.Standard	Test	0	0	0	0	0	0	Lift.Pelvic.Limb.0	Scratching.Rubbing.0	Walk.Away.Run.0	Sit.With.Difficulty.0	Continuously.Balances.0	Bite.Grill.0	Head.Down.0	Difficulty.Overcoming.0
Luna 2020	Luna 2020_21	21	Phase.1	M1	FreePain	Gold.Standard	Test	0	0	0	0	0	0	Lift.Pelvic.Limb.0	Scratching.Rubbing.0	Walk.Away.Run.0	Sit.With.Difficulty.0	Continuously.Balances.0	Bite.Grill.0	Head.Down.0	Difficulty.Overcoming.0
Luna 2020	Luna 2020_23	23	Phase.1	M1	FreePain	Gold.Standard	Test	0	0	0	0	0	0	Lift.Pelvic.Limb.0	Scratching.Rubbing.0	Walk.Away.Run.0	Sit.With.Difficulty.0	Continuously.Balances.0	Bite.Grill.0	Head.Down.0	Difficulty.Overcoming.0
Luna 2020	Luna 2020_25	25	Phase.1	M1	FreePain	Gold.Standard	Test	0	0	0	0	0	0	Lift.Pelvic.Limb.0	Scratching.Rubbing.0	Walk.Away.Run.0	Sit.With.Difficulty.0	Continuously.Balances.0	Bite.Grill.0	Head.Down.0	Difficulty.Overcoming.0
Luna 2020	Luna 2020_30	30	Phase.1	M1	FreePain	Gold.Standard	Test	0	0	0	0	1	1	Lift.Pelvic.Limb.0	Scratching.Rubbing.0	Walk.Away.Run.0	Sit.With.Difficulty.0	Continuously.Balances.0	Bite.Grill.1	Head.Down.0	Difficulty.Overcoming.0
Luna 2020	Luna 2020_33	33	Phase.1	M1	FreePain	Gold.Standard	Test	0	0	0	0	0	0	Lift.Pelvic.Limb.0	Scratching.Rubbing.0	Walk.Away.Run.0	Sit.With.Difficulty.0	Continuously.Balances.0	Bite.Grill.0	Head.Down.0	Difficulty.Overcoming.0
Luna 2020	Luna 2020_35	35	Phase.1	M1	FreePain	Gold.Standard	Test	0	0	0	0	0	0	Lift.Pelvic.Limb.0	Scratching.Rubbing.0	Walk.Away.Run.0	Sit.With.Difficulty.0	Continuously.Balances.0	Bite.Grill.0	Head.Down.0	Difficulty.Overcoming.0
Luna 2020	Luna 2020_36	36	Phase.1	M1	FreePain	Gold.Standard	Test	0	0	0	0	0	0	Lift.Pelvic.Limb.0	Scratching.Rubbing.0	Walk.Away.Run.0	Sit.With.Difficulty.0	Continuously.Balances.0	Bite.Grill.0	Head.Down.0	Difficulty.Overcoming.0
Luna 2020	Luna 2020_37	37	Phase.1	M1	FreePain	Gold.Standard	Test	0	0	0	0	1	1	Lift.Pelvic.Limb.0	Scratching.Rubbing.0	Walk.Away.Run.0	Sit.With.Difficulty.0	Continuously.Balances.0	Bite.Grill.1	Head.Down.0	Difficulty.Overcoming.0
Luna 2020	Luna 2020_39	39	Phase.1	M1	FreePain	Gold.Standard	Test	0	0	0	0	0	0	Lift.Pelvic.Limb.0	Scratching.Rubbing.0	Walk.Away.Run.0	Sit.With.Difficulty.0	Continuously.Balances.0	Bite.Grill.0	Head.Down.0	Difficulty.Overcoming.0
Luna 2020	Luna 2020_42	42	Phase.1	M1	FreePain	Gold.Standard	Test	0	0	0	0	0	0	Lift.Pelvic.Limb.0	Scratching.Rubbing.0	Walk.Away.Run.0	Sit.With.Difficulty.0	Continuously.Balances.0	Bite.Grill.0	Head.Down.0	Difficulty.Overcoming.0
Luna 2020	Luna 2020_1	1	Phase.1	M2	Pain	Gold.Standard	Test	1	2	1	0	0	4	Lift.Pelvic.Limb.0	Scratching.Rubbing.0	Walk.Away.Run.0	Sit.With.Difficulty.0	Continuously.Balances.0	Bite.Grill.0	Head.Down.0	Difficulty.Overcoming.0
Luna 2020	Luna 2020_4	4	Phase.1	M2	Pain	Gold.Standard	Test	2	3	1	3	2	11	Lift.Pelvic.Limb.0	Scratching.Rubbing.1	Walk.Away.Run.1	Sit.With.Difficulty.1	Continuously.Balances.1	Bite.Grill.0	Head.Down.0	Difficulty.Overcoming.1
Luna 2020	Luna 2020_16	16	Phase.1	M2	Pain	Gold.Standard	Test	1	1	1	2	1	6	Lift.Pelvic.Limb.1	Scratching.Rubbing.0	Walk.Away.Run.0	Sit.With.Difficulty.1	Continuously.Balances.1	Bite.Grill.0	Head.Down.0	Difficulty.Overcoming.0
Luna 2020	Luna 2020_20	20	Phase.1	M2	Pain	Gold.Standard	Test	1	0	2	1	1	5	Lift.Pelvic.Limb.0	Scratching.Rubbing.0	Walk.Away.Run.1	Sit.With.Difficulty.0	Continuously.Balances.1	Bite.Grill.0	Head.Down.0	Difficulty.Overcoming.0
Luna 2020	Luna 2020_21	21	Phase.1	M2	Pain	Gold.Standard	Test	2	2	2	2	1	9	Lift.Pelvic.Limb.0	Scratching.Rubbing.0	Walk.Away.Run.1	Sit.With.Difficulty.1	Continuously.Balances.1	Bite.Grill.0	Head.Down.0	Difficulty.Overcoming.0
Luna 2020	Luna 2020_23	23	Phase.1	M2	Pain	Gold.Standard	Test	2	2	1	2	2	9	Lift.Pelvic.Limb.1	Scratching.Rubbing.0	Walk.Away.Run.0	Sit.With.Difficulty.1	Continuously.Balances.1	Bite.Grill.0	Head.Down.1	Difficulty.Overcoming.0
Luna 2020	Luna 2020_25	25	Phase.1	M2	Pain	Gold.Standard	Test	2	2	1	3	0	8	Lift.Pelvic.Limb.0	Scratching.Rubbing.1	Walk.Away.Run.1	Sit.With.Difficulty.1	Continuously.Balances.0	Bite.Grill.0	Head.Down.0	Difficulty.Overcoming.0
Luna 2020	Luna 2020_30	30	Phase.1	M2	Pain	Gold.Standard	Test	3	2	2	1	1	9	Lift.Pelvic.Limb.0	Scratching.Rubbing.0	Walk.Away.Run.0	Sit.With.Difficulty.0	Continuously.Balances.0	Bite.Grill.0	Head.Down.0	Difficulty.Overcoming.1
Luna 2020	Luna 2020_33	33	Phase.1	M2	Pain	Gold.Standard	Test	3	2	3	1	2	11	Lift.Pelvic.Limb.0	Scratching.Rubbing.0	Walk.Away.Run.1	Sit.With.Difficulty.0	Continuously.Balances.0	Bite.Grill.1	Head.Down.0	Difficulty.Overcoming.1
Luna 2020	Luna 2020_35	35	Phase.1	M2	Pain	Gold.Standard	Test	2	0	1	1	3	7	Lift.Pelvic.Limb.0	Scratching.Rubbing.0	Walk.Away.Run.0	Sit.With.Difficulty.1	Continuously.Balances.1	Bite.Grill.0	Head.Down.1	Difficulty.Overcoming.1
Luna 2020	Luna 2020_36	36	Phase.1	M2	Pain	Gold.Standard	Test	3	2	3	1	2	11	Lift.Pelvic.Limb.0	Scratching.Rubbing.0	Walk.Away.Run.1	Sit.With.Difficulty.0	Continuously.Balances.0	Bite.Grill.0	Head.Down.1	Difficulty.Overcoming.1
Luna 2020	Luna 2020_37	37	Phase.1	M2	Pain	Gold.Standard	Test	2	2	0	3	2	9	Lift.Pelvic.Limb.1	Scratching.Rubbing.0	Walk.Away.Run.1	Sit.With.Difficulty.1	Continuously.Balances.1	Bite.Grill.1	Head.Down.0	Difficulty.Overcoming.0
Luna 2020	Luna 2020_39	39	Phase.1	M2	Pain	Gold.Standard	Test	2	0	1	3	2	8	Lift.Pelvic.Limb.1	Scratching.Rubbing.0	Walk.Away.Run.1	Sit.With.Difficulty.1	Continuously.Balances.0	Bite.Grill.0	Head.Down.1	Difficulty.Overcoming.1
Luna 2020	Luna 2020_42	42	Phase.1	M2	Pain	Gold.Standard	Test	3	2	3	1	2	11	Lift.Pelvic.Limb.0	Scratching.Rubbing.0	Walk.Away.Run.0	Sit.With.Difficulty.1	Continuously.Balances.0	Bite.Grill.0	Head.Down.1	Difficulty.Overcoming.1
Luna 2020	Luna 2020_1	1	Phase.1	M1	FreePain	Observer.1	Test	0	0	0	0	0	0	Lift.Pelvic.Limb.0	Scratching.Rubbing.0	Walk.Away.Run.0	Sit.With.Difficulty.0	Continuously.Balances.0	Bite.Grill.0	Head.Down.0	Difficulty.Overcoming.0
Luna 2020	Luna 2020_4	4	Phase.1	M1	FreePain	Observer.1	Test	0	0	0	0	1	1	Lift.Pelvic.Limb.0	Scratching.Rubbing.0	Walk.Away.Run.0	Sit.With.Difficulty.0	Continuously.Balances.0	Bite.Grill.0	Head.Down.0	Difficulty.Overcoming.0
Luna 2020	Luna 2020_16	16	Phase.1	M1	FreePain	Observer.1	Test	0	0	0	0	0	0	Lift.Pelvic.Limb.0	Scratching.Rubbing.0	Walk.Away.Run.0	Sit.With.Difficulty.0	Continuously.Balances.0	Bite.Grill.0	Head.Down.0	Difficulty.Overcoming.0
Luna 2020	Luna 2020_20	20	Phase.1	M1	FreePain	Observer.1	Test	0	0	0	0	1	1	Lift.Pelvic.Limb.0	Scratching.Rubbing.0	Walk.Away.Run.0	Sit.With.Difficulty.0	Continuously.Balances.0	Bite.Grill.1	Head.Down.0	Difficulty.Overcoming.0
Luna 2020	Luna 2020_21	21	Phase.1	M1	FreePain	Observer.1	Test	0	0	0	0	0	0	Lift.Pelvic.Limb.0	Scratching.Rubbing.0	Walk.Away.Run.0	Sit.With.Difficulty.0	Continuously.Balances.0	Bite.Grill.0	Head.Down.0	Difficulty.Overcoming.0
Luna 2020	Luna 2020_23	23	Phase.1	M1	FreePain	Observer.1	Test	0	0	0	0	0	0	Lift.Pelvic.Limb.0	Scratching.Rubbing.0	Walk.Away.Run.0	Sit.With.Difficulty.0	Continuously.Balances.0	Bite.Grill.0	Head.Down.0	Difficulty.Overcoming.0
Luna 2020	Luna 2020_25	25	Phase.1	M1	FreePain	Observer.1	Test	0	0	0	0	0	0	Lift.Pelvic.Limb.0	Scratching.Rubbing.0	Walk.Away.Run.0	Sit.With.Difficulty.0	Continuously.Balances.0	Bite.Grill.0	Head.Down.0	Difficulty.Overcoming.0
Luna 2020	Luna 2020_30	30	Phase.1	M1	FreePain	Observer.1	Test	0	0	0	0	1	1	Lift.Pelvic.Limb.0	Scratching.Rubbing.0	Walk.Away.Run.0	Sit.With.Difficulty.0	Continuously.Balances.0	Bite.Grill.1	Head.Down.0	Difficulty.Overcoming.0
Luna 2020	Luna 2020_33	33	Phase.1	M1	FreePain	Observer.1	Test	0	0	1	0	1	2	Lift.Pelvic.Limb.0	Scratching.Rubbing.0	Walk.Away.Run.0	Sit.With.Difficulty.0	Continuously.Balances.0	Bite.Grill.1	Head.Down.0	Difficulty.Overcoming.0
Luna 2020	Luna 2020_35	35	Phase.1	M1	FreePain	Observer.1	Test	0	1	0	0	0	1	Lift.Pelvic.Limb.0	Scratching.Rubbing.0	Walk.Away.Run.0	Sit.With.Difficulty.0	Continuously.Balances.0	Bite.Grill.0	Head.Down.0	Difficulty.Overcoming.0
Luna 2020	Luna 2020_36	36	Phase.1	M1	FreePain	Observer.1	Test	0	0	0	0	0	0	Lift.Pelvic.Limb.0	Scratching.Rubbing.0	Walk.Away.Run.0	Sit.With.Difficulty.0	Continuously.Balances.0	Bite.Grill.0	Head.Down.0	Difficulty.Overcoming.0
Luna 2020	Luna 2020_37	37	Phase.1	M1	FreePain	Observer.1	Test	0	1	1	0	1	3	Lift.Pelvic.Limb.0	Scratching.Rubbing.0	Walk.Away.Run.0	Sit.With.Difficulty.0	Continuously.Balances.0	Bite.Grill.1	Head.Down.0	Difficulty.Overcoming.0
Luna 2020	Luna 2020_39	39	Phase.1	M1	FreePain	Observer.1	Test	0	0	2	0	0	2	Lift.Pelvic.Limb.0	Scratching.Rubbing.0	Walk.Away.Run.0	Sit.With.Difficulty.0	Continuously.Balances.0	Bite.Grill.0	Head.Down.0	Difficulty.Overcoming.0
Luna 2020	Luna 2020_42	42	Phase.1	M1	FreePain	Observer.1	Test	0	0	0	0	0	0	Lift.Pelvic.Limb.0	Scratching.Rubbing.0	Walk.Away.Run.0	Sit.With.Difficulty.0	Continuously.Balances.0	Bite.Grill.0	Head.Down.0	Difficulty.Overcoming.0
Luna 2020	Luna 2020_1	1	Phase.1	M2	Pain	Observer.1	Test	0	0	0	0	0	0	Lift.Pelvic.Limb.0	Scratching.Rubbing.0	Walk.Away.Run.0	Sit.With.Difficulty.0	Continuously.Balances.0	Bite.Grill.0	Head.Down.0	Difficulty.Overcoming.0
Luna 2020	Luna 2020_4	4	Phase.1	M2	Pain	Observer.1	Test	0	2	1	0	1	4	Lift.Pelvic.Limb.0	Scratching.Rubbing.1	Walk.Away.Run.0	Sit.With.Difficulty.1	Continuously.Balances.1	Bite.Grill.0	Head.Down.1	Difficulty.Overcoming.0
Luna 2020	Luna 2020_16	16	Phase.1	M2	Pain	Observer.1	Test	1	1	1	2	1	6	Lift.Pelvic.Limb.1	Scratching.Rubbing.0	Walk.Away.Run.0	Sit.With.Difficulty.1	Continuously.Balances.1	Bite.Grill.0	Head.Down.0	Difficulty.Overcoming.0
Luna 2020	Luna 2020_20	20	Phase.1	M2	Pain	Observer.1	Test	0	0	0	0	1	1	Lift.Pelvic.Limb.0	Scratching.Rubbing.0	Walk.Away.Run.0	Sit.With.Difficulty.0	Continuously.Balances.0	Bite.Grill.1	Head.Down.0	Difficulty.Overcoming.0
Luna 2020	Luna 2020_21	21	Phase.1	M2	Pain	Observer.1	Test	1	1	2	0	2	6	Lift.Pelvic.Limb.0	Scratching.Rubbing.0	Walk.Away.Run.0	Sit.With.Difficulty.0	Continuously.Balances.1	Bite.Grill.1	Head.Down.0	Difficulty.Overcoming.0
Luna 2020	Luna 2020_23	23	Phase.1	M2	Pain	Observer.1	Test	3	0	1	1	2	7	Lift.Pelvic.Limb.0	Scratching.Rubbing.0	Walk.Away.Run.0	Sit.With.Difficulty.1	Continuously.Balances.1	Bite.Grill.0	Head.Down.1	Difficulty.Overcoming.0
Luna 2020	Luna 2020_25	25	Phase.1	M2	Pain	Observer.1	Test	1	1	1	0	0	3	Lift.Pelvic.Limb.0	Scratching.Rubbing.0	Walk.Away.Run.0	Sit.With.Difficulty.0	Continuously.Balances.0	Bite.Grill.0	Head.Down.0	Difficulty.Overcoming.0
Luna 2020	Luna 2020_30	30	Phase.1	M2	Pain	Observer.1	Test	3	1	1	1	1	7	Lift.Pelvic.Limb.0	Scratching.Rubbing.0	Walk.Away.Run.0	Sit.With.Difficulty.1	Continuously.Balances.0	Bite.Grill.0	Head.Down.1	Difficulty.Overcoming.0
Luna 2020	Luna 2020_33	33	Phase.1	M2	Pain	Observer.1	Test	3	2	1	2	2	10	Lift.Pelvic.Limb.0	Scratching.Rubbing.0	Walk.Away.Run.0	Sit.With.Difficulty.1	Continuously.Balances.0	Bite.Grill.0	Head.Down.1	Difficulty.Overcoming.1
Luna 2020	Luna 2020_35	35	Phase.1	M2	Pain	Observer.1	Test	1	0	1	0	0	2	Lift.Pelvic.Limb.0	Scratching.Rubbing.0	Walk.Away.Run.0	Sit.With.Difficulty.0	Continuously.Balances.0	Bite.Grill.0	Head.Down.0	Difficulty.Overcoming.0
Luna 2020	Luna 2020_36	36	Phase.1	M2	Pain	Observer.1	Test	1	2	3	1	0	7	Lift.Pelvic.Limb.0	Scratching.Rubbing.0	Walk.Away.Run.0	Sit.With.Difficulty.0	Continuously.Balances.0	Bite.Grill.0	Head.Down.0	Difficulty.Overcoming.0
Luna 2020	Luna 2020_37	37	Phase.1	M2	Pain	Observer.1	Test	1	1	0	2	2	6	Lift.Pelvic.Limb.1	Scratching.Rubbing.0	Walk.Away.Run.0	Sit.With.Difficulty.0	Continuously.Balances.1	Bite.Grill.1	Head.Down.0	Difficulty.Overcoming.0
Luna 2020	Luna 2020_39	39	Phase.1	M2	Pain	Observer.1	Test	0	0	1	2	1	4	Lift.Pelvic.Limb.0	Scratching.Rubbing.0	Walk.Away.Run.0	Sit.With.Difficulty.1	Continuously.Balances.0	Bite.Grill.0	Head.Down.1	Difficulty.Overcoming.0
Luna 2020	Luna 2020_42	42	Phase.1	M2	Pain	Observer.1	Test	3	1	1	1	1	7	Lift.Pelvic.Limb.0	Scratching.Rubbing.0	Walk.Away.Run.0	Sit.With.Difficulty.1	Continuously.Balances.0	Bite.Grill.0	Head.Down.1	Difficulty.Overcoming.0
Luna 2020	Luna 2020_1	1	Phase.1	M1	FreePain	Observer.2	Test	0	0	0	0	0	0	Lift.Pelvic.Limb.0	Scratching.Rubbing.0	Walk.Away.Run.0	Sit.With.Difficulty.0	Continuously.Balances.0	Bite.Grill.0	Head.Down.0	Difficulty.Overcoming.0
Luna 2020	Luna 2020_4	4	Phase.1	M1	FreePain	Observer.2	Test	0	0	0	0	0	0	Lift.Pelvic.Limb.0	Scratching.Rubbing.0	Walk.Away.Run.0	Sit.With.Difficulty.0	Continuously.Balances.0	Bite.Grill.0	Head.Down.0	Difficulty.Overcoming.0
Luna 2020	Luna 2020_16	16	Phase.1	M1	FreePain	Observer.2	Test	0	0	1	0	0	1	Lift.Pelvic.Limb.0	Scratching.Rubbing.0	Walk.Away.Run.0	Sit.With.Difficulty.0	Continuously.Balances.0	Bite.Grill.0	Head.Down.0	Difficulty.Overcoming.0
Luna 2020	Luna 2020_20	20	Phase.1	M1	FreePain	Observer.2	Test	0	0	0	0	0	0	Lift.Pelvic.Limb.0	Scratching.Rubbing.0	Walk.Away.Run.0	Sit.With.Difficulty.0	Continuously.Balances.0	Bite.Grill.0	Head.Down.0	Difficulty.Overcoming.0
Luna 2020	Luna 2020_21	21	Phase.1	M1	FreePain	Observer.2	Test	0	0	0	0	0	0	Lift.Pelvic.Limb.0	Scratching.Rubbing.0	Walk.Away.Run.0	Sit.With.Difficulty.0	Continuously.Balances.0	Bite.Grill.0	Head.Down.0	Difficulty.Overcoming.0
Luna 2020	Luna 2020_23	23	Phase.1	M1	FreePain	Observer.2	Test	0	0	0	0	0	0	Lift.Pelvic.Limb.0	Scratching.Rubbing.0	Walk.Away.Run.0	Sit.With.Difficulty.0	Continuously.Balances.1	Bite.Grill.0	Head.Down.0	Difficulty.Overcoming.0
Luna 2020	Luna 2020_25	25	Phase.1	M1	FreePain	Observer.2	Test	0	0	0	0	0	0	Lift.Pelvic.Limb.0	Scratching.Rubbing.0	Walk.Away.Run.0	Sit.With.Difficulty.0	Continuously.Balances.0	Bite.Grill.0	Head.Down.0	Difficulty.Overcoming.0
Luna 2020	Luna 2020_30	30	Phase.1	M1	FreePain	Observer.2	Test	0	0	0	0	0	0	Lift.Pelvic.Limb.0	Scratching.Rubbing.0	Walk.Away.Run.0	Sit.With.Difficulty.0	Continuously.Balances.0	Bite.Grill.0	Head.Down.0	Difficulty.Overcoming.0
Luna 2020	Luna 2020_33	33	Phase.1	M1	FreePain	Observer.2	Test	0	0	0	0	1	1	Lift.Pelvic.Limb.0	Scratching.Rubbing.0	Walk.Away.Run.0	Sit.With.Difficulty.0	Continuously.Balances.0	Bite.Grill.1	Head.Down.0	Difficulty.Overcoming.0
Luna 2020	Luna 2020_35	35	Phase.1	M1	FreePain	Observer.2	Test	0	0	0	0	0	0	Lift.Pelvic.Limb.0	Scratching.Rubbing.0	Walk.Away.Run.0	Sit.With.Difficulty.0	Continuously.Balances.0	Bite.Grill.0	Head.Down.0	Difficulty.Overcoming.0
Luna 2020	Luna 2020_36	36	Phase.1	M1	FreePain	Observer.2	Test	0	0	0	0	0	0	Lift.Pelvic.Limb.0	Scratching.Rubbing.0	Walk.Away.Run.0	Sit.With.Difficulty.0	Continuously.Balances.0	Bite.Grill.0	Head.Down.0	Difficulty.Overcoming.0
Luna 2020	Luna 2020_37	37	Phase.1	M1	FreePain	Observer.2	Test	0	0	0	0	1	1	Lift.Pelvic.Limb.0	Scratching.Rubbing.0	Walk.Away.Run.0	Sit.With.Difficulty.0	Continuously.Balances.0	Bite.Grill.1	Head.Down.0	Difficulty.Overcoming.0
Luna 2020	Luna 2020_39	39	Phase.1	M1	FreePain	Observer.2	Test	0	0	0	0	0	0	Lift.Pelvic.Limb.0	Scratching.Rubbing.0	Walk.Away.Run.0	Sit.With.Difficulty.0	Continuously.Balances.0	Bite.Grill.0	Head.Down.0	Difficulty.Overcoming.0
Luna 2020	Luna 2020_42	42	Phase.1	M1	FreePain	Observer.2	Test	0	0	0	0	0	0	Lift.Pelvic.Limb.0	Scratching.Rubbing.0	Walk.Away.Run.0	Sit.With.Difficulty.0	Continuously.Balances.0	Bite.Grill.0	Head.Down.0	Difficulty.Overcoming.0
Luna 2020	Luna 2020_1	1	Phase.1	M2	Pain	Observer.2	Test	0	0	0	0	0	0	Lift.Pelvic.Limb.0	Scratching.Rubbing.0	Walk.Away.Run.0	Sit.With.Difficulty.0	Continuously.Balances.0	Bite.Grill.0	Head.Down.0	Difficulty.Overcoming.0
Luna 2020	Luna 2020_4	4	Phase.1	M2	Pain	Observer.2	Test	1	1	1	2	2	7	Lift.Pelvic.Limb.0	Scratching.Rubbing.0	Walk.Away.Run.0	Sit.With.Difficulty.0	Continuously.Balances.0	Bite.Grill.0	Head.Down.0	Difficulty.Overcoming.0
Luna 2020	Luna 2020_16	16	Phase.1	M2	Pain	Observer.2	Test	1	0	0	1	1	3	Lift.Pelvic.Limb.1	Scratching.Rubbing.0	Walk.Away.Run.0	Sit.With.Difficulty.0	Continuously.Balances.1	Bite.Grill.0	Head.Down.0	Difficulty.Overcoming.0
Luna 2020	Luna 2020_20	20	Phase.1	M2	Pain	Observer.2	Test	1	0	1	2	1	5	Lift.Pelvic.Limb.0	Scratching.Rubbing.1	Walk.Away.Run.0	Sit.With.Difficulty.1	Continuously.Balances.1	Bite.Grill.0	Head.Down.0	Difficulty.Overcoming.0
Luna 2020	Luna 2020_21	21	Phase.1	M2	Pain	Observer.2	Test	1	1	2	0	1	5	Lift.Pelvic.Limb.0	Scratching.Rubbing.0	Walk.Away.Run.0	Sit.With.Difficulty.0	Continuously.Balances.1	Bite.Grill.0	Head.Down.0	Difficulty.Overcoming.0
Luna 2020	Luna 2020_23	23	Phase.1	M2	Pain	Observer.2	Test	1	1	1	2	3	8	Lift.Pelvic.Limb.0	Scratching.Rubbing.1	Walk.Away.Run.0	Sit.With.Difficulty.1	Continuously.Balances.1	Bite.Grill.1	Head.Down.1	Difficulty.Overcoming.0
Luna 2020	Luna 2020_25	25	Phase.1	M2	Pain	Observer.2	Test	2	1	1	1	0	5	Lift.Pelvic.Limb.0	Scratching.Rubbing.0	Walk.Away.Run.0	Sit.With.Difficulty.1	Continuously.Balances.0	Bite.Grill.0	Head.Down.0	Difficulty.Overcoming.0
Luna 2020	Luna 2020_30	30	Phase.1	M2	Pain	Observer.2	Test	1	1	1	1	2	6	Lift.Pelvic.Limb.0	Scratching.Rubbing.0	Walk.Away.Run.0	Sit.With.Difficulty.1	Continuously.Balances.0	Bite.Grill.1	Head.Down.1	Difficulty.Overcoming.0
Luna 2020	Luna 2020_33	33	Phase.1	M2	Pain	Observer.2	Test	0	1	1	1	1	4	Lift.Pelvic.Limb.0	Scratching.Rubbing.0	Walk.Away.Run.0	Sit.With.Difficulty.0	Continuously.Balances.0	Bite.Grill.0	Head.Down.0	Difficulty.Overcoming.1
Luna 2020	Luna 2020_35	35	Phase.1	M2	Pain	Observer.2	Test	0	0	0	0	0	0	Lift.Pelvic.Limb.0	Scratching.Rubbing.0	Walk.Away.Run.0	Sit.With.Difficulty.0	Continuously.Balances.0	Bite.Grill.0	Head.Down.0	Difficulty.Overcoming.0
Luna 2020	Luna 2020_36	36	Phase.1	M2	Pain	Observer.2	Test	1	2	3	1	1	8	Lift.Pelvic.Limb.0	Scratching.Rubbing.0	Walk.Away.Run.0	Sit.With.Difficulty.0	Continuously.Balances.0	Bite.Grill.0	Head.Down.1	Difficulty.Overcoming.0
Luna 2020	Luna 2020_37	37	Phase.1	M2	Pain	Observer.2	Test	0	0	0	3	2	5	Lift.Pelvic.Limb.1	Scratching.Rubbing.0	Walk.Away.Run.0	Sit.With.Difficulty.0	Continuously.Balances.1	Bite.Grill.1	Head.Down.0	Difficulty.Overcoming.0
Luna 2020	Luna 2020_39	39	Phase.1	M2	Pain	Observer.2	Test	0	0	1	3	1	5	Lift.Pelvic.Limb.0	Scratching.Rubbing.1	Walk.Away.Run.0	Sit.With.Difficulty.1	Continuously.Balances.1	Bite.Grill.0	Head.Down.0	Difficulty.Overcoming.0
Luna 2020	Luna 2020_42	42	Phase.1	M2	Pain	Observer.2	Test	3	2	1	1	1	8	Lift.Pelvic.Limb.0	Scratching.Rubbing.0	Walk.Away.Run.0	Sit.With.Difficulty.1	Continuously.Balances.0	Bite.Grill.0	Head.Down.1	Difficulty.Overcoming.0
Robles 2023	Robles 2023_2	2	Phase.1	M1	FreePain	Observer.4	Test	0	0	2	2	1	5	Lift.Pelvic.Limb.0	Scratching.Rubbing.1	Walk.Away.Run.1	Sit.With.Difficulty.0	Continuously.Balances.1	Bite.Grill.0	Head.Down.0	Difficulty.Overcoming.0
Robles 2023	Robles 2023_2	2	Phase.1	M2	Pain	Observer.4	Test	0	0	1	2	1	4	Lift.Pelvic.Limb.1	Scratching.Rubbing.0	Walk.Away.Run.0	Sit.With.Difficulty.1	Continuously.Balances.1	Bite.Grill.0	Head.Down.0	Difficulty.Overcoming.0
Robles 2023	Robles 2023_27	27	Phase.1	M1	FreePain	Observer.4	Test	0	0	0	0	0	0	Lift.Pelvic.Limb.0	Scratching.Rubbing.0	Walk.Away.Run.0	Sit.With.Difficulty.0	Continuously.Balances.0	Bite.Grill.0	Head.Down.0	Difficulty.Overcoming.0
Robles 2023	Robles 2023_27	27	Phase.1	M2	Pain	Observer.4	Test	2	0	2	3	1	8	Lift.Pelvic.Limb.1	Scratching.Rubbing.1	Walk.Away.Run.0	Sit.With.Difficulty.1	Continuously.Balances.1	Bite.Grill.0	Head.Down.0	Difficulty.Overcoming.0
Robles 2023	Robles 2023_30	30	Phase.1	M1	FreePain	Observer.4	Test	1	2	3	2	2	10	Lift.Pelvic.Limb.1	Scratching.Rubbing.1	Walk.Away.Run.0	Sit.With.Difficulty.0	Continuously.Balances.1	Bite.Grill.0	Head.Down.1	Difficulty.Overcoming.0
Robles 2023	Robles 2023_30	30	Phase.1	M2	Pain	Observer.4	Test	2	2	3	2	2	11	Lift.Pelvic.Limb.0	Scratching.Rubbing.0	Walk.Away.Run.1	Sit.With.Difficulty.1	Continuously.Balances.1	Bite.Grill.0	Head.Down.1	Difficulty.Overcoming.0
Robles 2023	Robles 2023_35	35	Phase.1	M1	FreePain	Observer.4	Test	2	2	1	1	1	7	Lift.Pelvic.Limb.0	Scratching.Rubbing.0	Walk.Away.Run.0	Sit.With.Difficulty.1	Continuously.Balances.0	Bite.Grill.0	Head.Down.0	Difficulty.Overcoming.1
Robles 2023	Robles 2023_35	35	Phase.1	M2	Pain	Observer.4	Test	2	2	3	2	2	11	Lift.Pelvic.Limb.0	Scratching.Rubbing.0	Walk.Away.Run.1	Sit.With.Difficulty.1	Continuously.Balances.0	Bite.Grill.0	Head.Down.1	Difficulty.Overcoming.1
Robles 2023	Robles 2023_2	2	Phase.1	M1	FreePain	Observer.5	Test	0	0	0	1	2	3	Lift.Pelvic.Limb.1	Scratching.Rubbing.0	Walk.Away.Run.0	Sit.With.Difficulty.0	Continuously.Balances.1	Bite.Grill.0	Head.Down.0	Difficulty.Overcoming.1
Robles 2023	Robles 2023_2	2	Phase.1	M2	Pain	Observer.5	Test	0	0	1	2	1	4	Lift.Pelvic.Limb.1	Scratching.Rubbing.0	Walk.Away.Run.0	Sit.With.Difficulty.1	Continuously.Balances.1	Bite.Grill.0	Head.Down.0	Difficulty.Overcoming.0
Robles 2023	Robles 2023_27	27	Phase.1	M1	FreePain	Observer.5	Test	0	0	0	0	0	0	Lift.Pelvic.Limb.0	Scratching.Rubbing.0	Walk.Away.Run.0	Sit.With.Difficulty.0	Continuously.Balances.0	Bite.Grill.0	Head.Down.0	Difficulty.Overcoming.0
Robles 2023	Robles 2023_27	27	Phase.1	M2	Pain	Observer.5	Test	2	0	2	3	3	10	Lift.Pelvic.Limb.1	Scratching.Rubbing.1	Walk.Away.Run.1	Sit.With.Difficulty.0	Continuously.Balances.1	Bite.Grill.0	Head.Down.1	Difficulty.Overcoming.1
Robles 2023	Robles 2023_30	30	Phase.1	M1	FreePain	Observer.5	Test	1	2	3	0	0	6	Lift.Pelvic.Limb.0	Scratching.Rubbing.0	Walk.Away.Run.0	Sit.With.Difficulty.0	Continuously.Balances.0	Bite.Grill.0	Head.Down.0	Difficulty.Overcoming.0
Robles 2023	Robles 2023_30	30	Phase.1	M2	Pain	Observer.5	Test	2	2	3	2	2	11	Lift.Pelvic.Limb.1	Scratching.Rubbing.0	Walk.Away.Run.1	Sit.With.Difficulty.0	Continuously.Balances.1	Bite.Grill.0	Head.Down.1	Difficulty.Overcoming.0
Robles 2023	Robles 2023_35	35	Phase.1	M1	FreePain	Observer.5	Test	2	2	1	1	1	7	Lift.Pelvic.Limb.0	Scratching.Rubbing.0	Walk.Away.Run.0	Sit.With.Difficulty.1	Continuously.Balances.0	Bite.Grill.0	Head.Down.0	Difficulty.Overcoming.1
Robles 2023	Robles 2023_35	35	Phase.1	M2	Pain	Observer.5	Test	2	2	3	1	2	10	Lift.Pelvic.Limb.0	Scratching.Rubbing.0	Walk.Away.Run.0	Sit.With.Difficulty.1	Continuously.Balances.0	Bite.Grill.0	Head.Down.1	Difficulty.Overcoming.1
